# Supplementary material for: TNF Patterns and Tumor Microenvironment Characterization in Head and Neck Squamous Cell Carcinoma
Source: Front Immunol. 2021 Oct 6;12:754818. doi: 10.3389/fimmu.2021.754818 (PMC8526904; doi:10.3389/fimmu.2021.754818)
Supplement: Supplementary file 9 [file Table_1.xlsx]

## Sheet: S1
Table-S1: Basic information of 3 HNSCC datasets included in this study.
Cohort	Platform	Number of patients	Survival data
TCGA: HNSC	Illumina RNAseq	500	OS
GSE65858	Illumina HumanHT-12 V4.0 expression beadchip	270	OS
GSE41613	Affymetrix Human Genome U133 Plus 2.0 Array	97	OS

## Sheet: S2
Table-S2: TNF cluster and TNF gene cluster of patients in TCGA cohort
	genecluster	TNFcluster
TCGA-4P-AA8J	A	A
TCGA-BA-4077	A	A
TCGA-BA-4078	A	A
TCGA-BA-5152	A	A
TCGA-BA-5153	A	A
TCGA-BA-5555	A	B
TCGA-BA-5556	A	A
TCGA-BA-5559	A	A
TCGA-BA-6870	A	B
TCGA-BA-6871	A	A
TCGA-BA-A4IG	A	B
TCGA-BA-A4IH	A	A
TCGA-BA-A6DB	A	A
TCGA-BA-A6DD	A	B
TCGA-BB-4217	A	A
TCGA-BB-4223	A	A
TCGA-BB-4225	A	A
TCGA-BB-4228	A	A
TCGA-BB-8596	A	A
TCGA-BB-A6UM	A	A
TCGA-CN-4723	A	A
TCGA-CN-4728	A	A
TCGA-CN-4733	A	A
TCGA-CN-4735	A	A
TCGA-CN-4736	A	A
TCGA-CN-4738	A	A
TCGA-CN-4739	A	A
TCGA-CN-4740	A	A
TCGA-CN-5356	A	B
TCGA-CN-5358	A	A
TCGA-CN-5359	A	A
TCGA-CN-5360	A	A
TCGA-CN-5369	A	A
TCGA-CN-5370	A	A
TCGA-CN-5373	A	A
TCGA-CN-5374	A	A
TCGA-CN-6010	A	B
TCGA-CN-6012	A	A
TCGA-CN-6013	A	A
TCGA-CN-6016	A	A
TCGA-CN-6017	A	A
TCGA-CN-6018	A	A
TCGA-CN-6019	A	A
TCGA-CN-6021	A	B
TCGA-CN-6022	A	A
TCGA-CN-6023	A	A
TCGA-CN-6989	A	A
TCGA-CN-6995	A	A
TCGA-CN-6996	A	A
TCGA-CN-A497	A	A
TCGA-CN-A499	A	A
TCGA-CN-A49B	A	A
TCGA-CN-A63T	A	A
TCGA-CN-A6UY	A	A
TCGA-CN-A6V3	A	A
TCGA-CN-A6V6	A	A
TCGA-CQ-5323	A	B
TCGA-CQ-5325	A	A
TCGA-CQ-5327	A	B
TCGA-CQ-5330	A	A
TCGA-CQ-5331	A	A
TCGA-CQ-5333	A	A
TCGA-CQ-5334	A	A
TCGA-CQ-6219	A	A
TCGA-CQ-6222	A	A
TCGA-CQ-7063	A	A
TCGA-CQ-7068	A	A
TCGA-CQ-A4CA	A	A
TCGA-CR-5243	A	A
TCGA-CR-5248	A	A
TCGA-CR-5249	A	A
TCGA-CR-5250	A	A
TCGA-CR-6467	A	A
TCGA-CR-6470	A	A
TCGA-CR-6471	A	A
TCGA-CR-6473	A	A
TCGA-CR-6474	A	A
TCGA-CR-6477	A	A
TCGA-CR-6478	A	A
TCGA-CR-6480	A	A
TCGA-CR-6481	A	A
TCGA-CR-6482	A	A
TCGA-CR-6484	A	A
TCGA-CR-6487	A	A
TCGA-CR-6488	A	A
TCGA-CR-7364	A	B
TCGA-CR-7367	A	A
TCGA-CR-7368	A	A
TCGA-CR-7369	A	B
TCGA-CR-7370	A	B
TCGA-CR-7371	A	A
TCGA-CR-7373	A	A
TCGA-CR-7374	A	A
TCGA-CR-7376	A	A
TCGA-CR-7377	A	A
TCGA-CR-7382	A	A
TCGA-CR-7383	A	A
TCGA-CR-7385	A	A
TCGA-CR-7386	A	A
TCGA-CR-7388	A	A
TCGA-CR-7389	A	B
TCGA-CR-7391	A	A
TCGA-CR-7392	A	A
TCGA-CR-7393	A	A
TCGA-CR-7394	A	A
TCGA-CR-7395	A	A
TCGA-CR-7397	A	A
TCGA-CR-7398	A	B
TCGA-CR-7399	A	A
TCGA-CR-7402	A	A
TCGA-CR-7404	A	A
TCGA-CV-5430	A	A
TCGA-CV-5431	A	A
TCGA-CV-5434	A	A
TCGA-CV-5443	A	A
TCGA-CV-5444	A	A
TCGA-CV-5971	A	A
TCGA-CV-5978	A	A
TCGA-CV-6433	A	A
TCGA-CV-6934	A	A
TCGA-CV-6938	A	A
TCGA-CV-6939	A	A
TCGA-CV-6942	A	A
TCGA-CV-6943	A	A
TCGA-CV-7101	A	B
TCGA-CV-7104	A	A
TCGA-CV-7178	A	A
TCGA-CV-7235	A	A
TCGA-CV-7238	A	A
TCGA-CV-7242	A	A
TCGA-CV-7248	A	A
TCGA-CV-7254	A	A
TCGA-CV-7263	A	A
TCGA-CV-7410	A	A
TCGA-CV-7424	A	A
TCGA-CV-7427	A	B
TCGA-CV-7428	A	A
TCGA-CV-7433	A	A
TCGA-CV-7435	A	A
TCGA-CV-A45T	A	A
TCGA-CV-A45W	A	A
TCGA-CV-A45Y	A	A
TCGA-CV-A45Z	A	A
TCGA-CV-A460	A	A
TCGA-CV-A461	A	A
TCGA-CV-A468	A	A
TCGA-CV-A6JZ	A	A
TCGA-CV-A6K0	A	A
TCGA-CX-7085	A	A
TCGA-CX-7219	A	A
TCGA-CX-A4AQ	A	A
TCGA-D6-6515	A	A
TCGA-D6-6517	A	B
TCGA-D6-6824	A	A
TCGA-D6-6825	A	A
TCGA-D6-6826	A	A
TCGA-D6-6827	A	A
TCGA-D6-A6EM	A	A
TCGA-D6-A6EN	A	A
TCGA-D6-A74Q	A	A
TCGA-DQ-5625	A	A
TCGA-DQ-5630	A	A
TCGA-DQ-7591	A	A
TCGA-F7-7848	A	A
TCGA-F7-8489	A	A
TCGA-F7-A620	A	A
TCGA-F7-A624	A	A
TCGA-H7-8501	A	A
TCGA-H7-A76A	A	A
TCGA-HD-8314	A	A
TCGA-HD-A6HZ	A	A
TCGA-IQ-A61I	A	A
TCGA-KU-A6H7	A	A
TCGA-KU-A6H8	A	B
TCGA-MT-A67D	A	A
TCGA-MT-A67F	A	A
TCGA-MT-A7BN	A	B
TCGA-MZ-A5BI	A	A
TCGA-MZ-A6I9	A	B
TCGA-P3-A5Q5	A	A
TCGA-P3-A5QE	A	A
TCGA-P3-A6SW	A	A
TCGA-QK-A652	A	A
TCGA-QK-A6IF	A	A
TCGA-QK-A6V9	A	A
TCGA-QK-A6VC	A	A
TCGA-QK-A8Z9	A	A
TCGA-QK-AA3K	A	A
TCGA-T2-A6WX	A	A
TCGA-T2-A6X0	A	B
TCGA-T3-A92M	A	A
TCGA-TN-A7HI	A	A
TCGA-TN-A7HL	A	A
TCGA-UF-A718	A	A
TCGA-UF-A7JJ	A	A
TCGA-UF-A7JO	A	A
TCGA-UF-A7JT	A	A
TCGA-UP-A6WW	A	A
TCGA-WA-A7H4	A	A
TCGA-BA-4074	B	B
TCGA-BA-4075	B	B
TCGA-BA-4076	B	B
TCGA-BA-5151	B	B
TCGA-BA-5557	B	B
TCGA-BA-5558	B	B
TCGA-BA-6868	B	B
TCGA-BA-6869	B	B
TCGA-BA-6872	B	B
TCGA-BA-6873	B	B
TCGA-BA-7269	B	B
TCGA-BA-A4IF	B	B
TCGA-BA-A4II	B	B
TCGA-BA-A6D8	B	B
TCGA-BA-A6DA	B	B
TCGA-BA-A6DE	B	B
TCGA-BA-A6DG	B	B
TCGA-BA-A6DI	B	B
TCGA-BA-A6DJ	B	B
TCGA-BA-A6DL	B	B
TCGA-BA-A8YP	B	B
TCGA-BB-4224	B	B
TCGA-BB-4227	B	B
TCGA-BB-8601	B	B
TCGA-BB-A5HU	B	B
TCGA-BB-A5HY	B	B
TCGA-BB-A5HZ	B	B
TCGA-BB-A6UO	B	B
TCGA-C9-A47Z	B	B
TCGA-C9-A480	B	B
TCGA-CN-4722	B	B
TCGA-CN-4725	B	B
TCGA-CN-4726	B	B
TCGA-CN-4727	B	B
TCGA-CN-4729	B	B
TCGA-CN-4730	B	B
TCGA-CN-4731	B	B
TCGA-CN-4734	B	B
TCGA-CN-4737	B	B
TCGA-CN-4741	B	B
TCGA-CN-4742	B	B
TCGA-CN-5355	B	B
TCGA-CN-5361	B	A
TCGA-CN-5363	B	B
TCGA-CN-5364	B	B
TCGA-CN-5365	B	B
TCGA-CN-5366	B	B
TCGA-CN-5367	B	B
TCGA-CN-6011	B	B
TCGA-CN-6020	B	B
TCGA-CN-6024	B	B
TCGA-CN-6988	B	B
TCGA-CN-6992	B	B
TCGA-CN-6994	B	B
TCGA-CN-6997	B	B
TCGA-CN-6998	B	B
TCGA-CN-A498	B	B
TCGA-CN-A49A	B	B
TCGA-CN-A49C	B	B
TCGA-CN-A63U	B	B
TCGA-CN-A63V	B	B
TCGA-CN-A63W	B	B
TCGA-CN-A641	B	B
TCGA-CN-A642	B	B
TCGA-CN-A6V7	B	B
TCGA-CQ-5324	B	B
TCGA-CQ-5326	B	B
TCGA-CQ-5329	B	A
TCGA-CQ-5332	B	B
TCGA-CQ-6218	B	B
TCGA-CQ-6220	B	B
TCGA-CQ-6221	B	B
TCGA-CQ-6223	B	B
TCGA-CQ-6224	B	A
TCGA-CQ-6225	B	B
TCGA-CQ-6227	B	B
TCGA-CQ-6228	B	B
TCGA-CQ-6229	B	B
TCGA-CQ-7065	B	B
TCGA-CQ-7069	B	B
TCGA-CQ-7071	B	B
TCGA-CQ-7072	B	A
TCGA-CQ-A4C6	B	B
TCGA-CQ-A4C7	B	B
TCGA-CQ-A4C9	B	B
TCGA-CQ-A4CB	B	A
TCGA-CQ-A4CD	B	B
TCGA-CQ-A4CE	B	B
TCGA-CQ-A4CG	B	B
TCGA-CQ-A4CH	B	B
TCGA-CQ-A4CI	B	B
TCGA-CR-5247	B	B
TCGA-CR-6472	B	B
TCGA-CR-6491	B	B
TCGA-CR-6492	B	B
TCGA-CR-6493	B	B
TCGA-CR-7365	B	B
TCGA-CR-7372	B	B
TCGA-CR-7379	B	B
TCGA-CR-7380	B	B
TCGA-CR-7390	B	B
TCGA-CR-7401	B	B
TCGA-CV-5432	B	B
TCGA-CV-5435	B	B
TCGA-CV-5436	B	B
TCGA-CV-5439	B	B
TCGA-CV-5440	B	B
TCGA-CV-5441	B	B
TCGA-CV-5442	B	B
TCGA-CV-5966	B	A
TCGA-CV-5970	B	B
TCGA-CV-5973	B	B
TCGA-CV-5976	B	B
TCGA-CV-5977	B	B
TCGA-CV-5979	B	B
TCGA-CV-6003	B	B
TCGA-CV-6436	B	B
TCGA-CV-6441	B	B
TCGA-CV-6933	B	B
TCGA-CV-6935	B	B
TCGA-CV-6936	B	B
TCGA-CV-6937	B	B
TCGA-CV-6940	B	B
TCGA-CV-6941	B	A
TCGA-CV-6945	B	B
TCGA-CV-6948	B	B
TCGA-CV-6950	B	B
TCGA-CV-6951	B	B
TCGA-CV-6952	B	B
TCGA-CV-6953	B	B
TCGA-CV-6954	B	B
TCGA-CV-6955	B	B
TCGA-CV-6956	B	B
TCGA-CV-6959	B	B
TCGA-CV-6960	B	B
TCGA-CV-6961	B	B
TCGA-CV-6962	B	B
TCGA-CV-7089	B	B
TCGA-CV-7090	B	A
TCGA-CV-7091	B	B
TCGA-CV-7095	B	B
TCGA-CV-7097	B	A
TCGA-CV-7099	B	B
TCGA-CV-7100	B	A
TCGA-CV-7102	B	B
TCGA-CV-7103	B	B
TCGA-CV-7177	B	B
TCGA-CV-7180	B	B
TCGA-CV-7183	B	B
TCGA-CV-7236	B	B
TCGA-CV-7245	B	B
TCGA-CV-7247	B	B
TCGA-CV-7250	B	B
TCGA-CV-7252	B	B
TCGA-CV-7253	B	B
TCGA-CV-7255	B	B
TCGA-CV-7261	B	B
TCGA-CV-7406	B	B
TCGA-CV-7407	B	B
TCGA-CV-7411	B	B
TCGA-CV-7413	B	B
TCGA-CV-7414	B	B
TCGA-CV-7415	B	A
TCGA-CV-7416	B	B
TCGA-CV-7418	B	B
TCGA-CV-7421	B	B
TCGA-CV-7422	B	A
TCGA-CV-7423	B	B
TCGA-CV-7425	B	B
TCGA-CV-7429	B	B
TCGA-CV-7430	B	B
TCGA-CV-7432	B	B
TCGA-CV-7434	B	B
TCGA-CV-7437	B	B
TCGA-CV-7438	B	A
TCGA-CV-7440	B	B
TCGA-CV-7446	B	B
TCGA-CV-7568	B	B
TCGA-CV-A45O	B	B
TCGA-CV-A45P	B	B
TCGA-CV-A45Q	B	B
TCGA-CV-A45R	B	B
TCGA-CV-A45U	B	A
TCGA-CV-A45V	B	B
TCGA-CV-A45X	B	B
TCGA-CV-A463	B	B
TCGA-CV-A464	B	A
TCGA-CV-A465	B	B
TCGA-CV-A6JD	B	A
TCGA-CV-A6JE	B	B
TCGA-CV-A6JM	B	B
TCGA-CV-A6JN	B	B
TCGA-CV-A6JO	B	B
TCGA-CV-A6JT	B	B
TCGA-CV-A6JU	B	B
TCGA-CV-A6JY	B	B
TCGA-CV-A6K1	B	B
TCGA-CV-A6K2	B	B
TCGA-CX-7082	B	B
TCGA-CX-7086	B	B
TCGA-D6-6516	B	B
TCGA-D6-6823	B	B
TCGA-D6-8568	B	A
TCGA-D6-8569	B	A
TCGA-D6-A4Z9	B	B
TCGA-D6-A4ZB	B	B
TCGA-D6-A6EK	B	B
TCGA-D6-A6EO	B	B
TCGA-D6-A6EP	B	B
TCGA-D6-A6EQ	B	B
TCGA-D6-A6ES	B	B
TCGA-DQ-5624	B	B
TCGA-DQ-5629	B	B
TCGA-DQ-5631	B	B
TCGA-DQ-7588	B	B
TCGA-DQ-7592	B	B
TCGA-F7-8298	B	B
TCGA-F7-A50G	B	B
TCGA-F7-A50I	B	B
TCGA-F7-A50J	B	B
TCGA-F7-A61S	B	A
TCGA-F7-A61V	B	B
TCGA-F7-A61W	B	B
TCGA-F7-A622	B	B
TCGA-F7-A623	B	B
TCGA-H7-7774	B	B
TCGA-H7-8502	B	B
TCGA-H7-A6C4	B	B
TCGA-HD-7229	B	B
TCGA-HD-7753	B	B
TCGA-HD-7754	B	A
TCGA-HD-7831	B	B
TCGA-HD-7832	B	B
TCGA-HD-8224	B	B
TCGA-HD-8634	B	B
TCGA-HD-8635	B	B
TCGA-HD-A4C1	B	B
TCGA-HD-A633	B	B
TCGA-HD-A634	B	B
TCGA-HD-A6I0	B	B
TCGA-HL-7533	B	B
TCGA-IQ-7630	B	B
TCGA-IQ-7631	B	B
TCGA-IQ-7632	B	B
TCGA-IQ-A61E	B	B
TCGA-IQ-A61G	B	B
TCGA-IQ-A61H	B	B
TCGA-IQ-A61J	B	B
TCGA-IQ-A61O	B	A
TCGA-IQ-A6SG	B	B
TCGA-IQ-A6SH	B	B
TCGA-KU-A66S	B	B
TCGA-KU-A66T	B	B
TCGA-MT-A51W	B	B
TCGA-MT-A51X	B	B
TCGA-MT-A67A	B	B
TCGA-MZ-A7D7	B	B
TCGA-P3-A5Q6	B	B
TCGA-P3-A5QA	B	B
TCGA-P3-A5QF	B	B
TCGA-P3-A6SX	B	B
TCGA-P3-A6T0	B	B
TCGA-P3-A6T2	B	B
TCGA-P3-A6T3	B	B
TCGA-P3-A6T4	B	B
TCGA-P3-A6T5	B	B
TCGA-P3-A6T6	B	B
TCGA-P3-A6T7	B	B
TCGA-P3-A6T8	B	B
TCGA-QK-A64Z	B	B
TCGA-QK-A6IG	B	B
TCGA-QK-A6IH	B	B
TCGA-QK-A6II	B	B
TCGA-QK-A6IJ	B	B
TCGA-QK-A6VB	B	B
TCGA-QK-A8Z7	B	B
TCGA-QK-A8Z8	B	B
TCGA-QK-A8ZA	B	B
TCGA-QK-A8ZB	B	B
TCGA-QK-AA3J	B	B
TCGA-RS-A6TO	B	B
TCGA-RS-A6TP	B	B
TCGA-T2-A6WZ	B	B
TCGA-T2-A6X2	B	B
TCGA-T3-A92N	B	B
TCGA-TN-A7HJ	B	B
TCGA-UF-A719	B	B
TCGA-UF-A71A	B	B
TCGA-UF-A71B	B	B
TCGA-UF-A71D	B	B
TCGA-UF-A71E	B	B
TCGA-UF-A7J9	B	A
TCGA-UF-A7JA	B	B
TCGA-UF-A7JC	B	B
TCGA-UF-A7JD	B	A
TCGA-UF-A7JF	B	B
TCGA-UF-A7JH	B	B
TCGA-UF-A7JK	B	B
TCGA-UF-A7JS	B	B
TCGA-UF-A7JV	B	A
TCGA-WA-A7GZ	B	B

## Sheet: S3
Table-S3.All immune signatures used in our syudy.
signature	gene
CD8 T effector	CD8A
CD8 T effector	CXCL10
CD8 T effector	CXCL9
CD8 T effector	GZMA
CD8 T effector	GZMB
CD8 T effector	IFNG
CD8 T effector	PRF1
CD8 T effector	TBX21
Antigen processing machinery	B2M
Antigen processing machinery	HLA-A
Antigen processing machinery	HLA-B
Antigen processing machinery	HLA-C
Antigen processing machinery	TAP1
Antigen processing machinery	TAP2
Immune checkpoint	CD274
Immune checkpoint	CTLA4
Immune checkpoint	HAVCR2
Immune checkpoint	LAG3
Immune checkpoint	PDCD1
Immune checkpoint	PDCD1LG2
Immune checkpoint	TIGIT
EMT1	CLDN3
EMT1	CLDN7
EMT1	CLDN4
EMT1	CDH1
EMT1	VIM
EMT1	TWIST1
EMT1	ZEB1
EMT1	ZEB2
EMT2	AXL
EMT2	FAP
EMT2	LOXL2
EMT2	ROR2
EMT2	TAGLN
EMT2	TWIST2
EMT2	WNT5A
EMT3	FOXF1
EMT3	GATA6
EMT3	SOX9
EMT3	TWIST1
EMT3	ZEB1
EMT3	ZEB2
Pan-F-TBRS	ACTA2
Pan-F-TBRS	ACTG2
Pan-F-TBRS	ADAM12
Pan-F-TBRS	ADAM19
Pan-F-TBRS	CNN1
Pan-F-TBRS	COL4A1
Pan-F-TBRS	CTGF
Pan-F-TBRS	CTPS1
Pan-F-TBRS	FAM101B
Pan-F-TBRS	FSTL3
Pan-F-TBRS	HSPB1
Pan-F-TBRS	IGFBP3
Pan-F-TBRS	PXDC1
Pan-F-TBRS	SEMA7A
Pan-F-TBRS	SH3PXD2A
Pan-F-TBRS	TAGLN
Pan-F-TBRS	TGFBI
Pan-F-TBRS	TNS1
Pan-F-TBRS	TPM1
Angiogenesis	CDH5
Angiogenesis	SOX17
Angiogenesis	SOX18
Angiogenesis	TEK
Cytolytic Activity	GZMA
Cytolytic Activity	PRF1
Type II IFN Reponse	GPR146
Type II IFN Reponse	SELP
Type II IFN Reponse	AHR
Type I IFN Reponse	MX1
Type I IFN Reponse	TNFSF10
Type I IFN Reponse	RSAD2
Type I IFN Reponse	IFIT1
Type I IFN Reponse	IFIT3
Type I IFN Reponse	IFIT2
Type I IFN Reponse	IRF7
Type I IFN Reponse	DDX4
Type I IFN Reponse	MX2
Type I IFN Reponse	ISG20
Co-inhibition T cell	LAG3
Co-inhibition T cell	CTLA4
Co-inhibition T cell	CD274
Co-inhibition T cell	CD160
Co-inhibition T cell	BTLA
Co-inhibition T cell	C10orf54
Co-inhibition T cell	LAIR1
Co-inhibition T cell	HAVCR2
Co-inhibition T cell	CD244
Co-inhibition T cell	TIGIT
Co-inhibition APC	PDCD1LG2
Co-inhibition APC	CD274
Co-inhibition APC	C10orf54
Co-inhibition APC	LGALS9
Co-inhibition APC	PVRL3
Co-stimulation T cell	ICOS
Co-stimulation T cell	CD28
Co-stimulation T cell	CD27
Co-stimulation T cell	TNFSF14
Co-stimulation T cell	CD40LG
Co-stimulation T cell	TNFRSF9
Co-stimulation T cell	TNFRSF4
Co-stimulation T cell	TNFRSF25
Co-stimulation T cell	TNFRSF18
Co-stimulation T cell	TNFRSF8
Co-stimulation T cell	SLAMF1
Co-stimulation T cell	CD2
Co-stimulation T cell	CD226
Co-stimulation APC	ICOSLG
Co-stimulation APC	CD70
Co-stimulation APC	TNFSF14
Co-stimulation APC	CD40
Co-stimulation APC	TNFSF9
Co-stimulation APC	TNFSF4
Co-stimulation APC	TNFSF15
Co-stimulation APC	TNFSF18
Co-stimulation APC	TNFSF8
Co-stimulation APC	SLAMF1
Co-stimulation APC	CD58
MHC-I HLA	HLA-A
MHC-I HLA	HLA-B
MHC-I HLA	HLA-C
MHC-I HLA	HLA-E
MHC-I HLA	HLA-F
MHC-I HLA	TAP1
MHC-I HLA	TAP2
MHC-I HLA	B2M
MHC-II HLA	HLA-DMA
MHC-II HLA	HLA-DMB
MHC-II HLA	HLA-DOA
MHC-II HLA	HLA-DOB
MHC-II HLA	HLA-DPA1
MHC-II HLA	HLA-DPB1
MHC-II HLA	HLA-DQA1
MHC-II HLA	HLA-DQA2
MHC-II HLA	HLA-DQB1
MHC-II HLA	HLA-DQB2
MHC-II HLA	HLA-DRA
MHC-II HLA	HLA-DRB1
MHC-II HLA	HLA-DRB5

## Sheet: S4
Table-S4: Relative enrichment score of immune signature in TCGA HNSC patients by ssGSEA
	Angiogenesis	Antigen processing machinery	CD8 T effector	Co-inhibition APC	Co-inhibition T cell	Co-stimulation APC	Co-stimulation T cell	Cytolytic Activity	EMT1	EMT2	EMT3	Immune checkpoint	MHC-I HLA	MHC-II HLA	Pan-F-TBRS	Type I IFN Reponse	Type II IFN Reponse
TCGA-4P-AA8J	0.0660885	0.606618	0.184963	0.162505	-0.065713	-0.0703466	0.0117901	0.267521	0.322083	0.430586	0.143058	0.0466143	0.611239	0.449892	0.482491	0.361762	0.0430862
TCGA-BA-4074	-0.0278156	0.56224	-0.027342	0.101987	-0.207914	0.115047	-0.11767	-0.0267791	0.251101	0.394633	0.0544621	-0.0886347	0.555811	0.288493	0.422653	0.32173	0.0594006
TCGA-BA-4075	-0.133871	0.561439	-0.138636	0.204794	-0.133207	0.0588739	-0.200705	-0.050638	0.253421	0.350939	-0.00914807	-0.0166628	0.564796	0.349259	0.384159	0.214039	0.068079
TCGA-BA-4076	-0.109518	0.548456	-0.0955649	-0.0873622	-0.206761	0.0111163	-0.110082	-0.0933571	0.237273	0.291753	0.0333419	-0.133036	0.549939	0.268968	0.35501	0.0254661	0.0972818
TCGA-BA-4077	-0.111712	0.626703	0.33289	0.290527	-0.0223407	0.0283672	-0.000388059	0.436103	0.282488	0.279399	0.00304695	0.0727839	0.630186	0.536134	0.367976	0.406458	-0.0164016
TCGA-BA-4078	0.00297414	0.553306	0.0358156	0.219008	-0.130047	0.00357275	-0.0678099	-0.0934195	0.188889	0.353028	0.0231007	-0.0617965	0.534613	0.454589	0.395389	0.1411	0.0662613
TCGA-BA-5151	0.025975	0.606181	0.0907503	0.0908685	-0.107153	-0.0794554	-0.079515	0.0693639	0.225397	0.265111	0.0512151	-0.0308801	0.590182	0.369655	0.342299	0.444475	0.12305
TCGA-BA-5152	-0.0075739	0.606409	0.309173	0.222012	0.0445845	-0.00321775	0.0851207	0.413844	0.277568	0.213441	-0.0826373	0.145345	0.607805	0.486212	0.297432	0.448303	0.0848432
TCGA-BA-5153	-0.0250455	0.59063	0.363685	0.110014	-0.00858396	-0.030417	0.0621951	0.590953	0.365148	0.178512	0.0199639	0.0526607	0.579867	0.494362	0.299389	0.2044	0.0878363
TCGA-BA-5555	0.0846807	0.632771	0.184805	0.0509422	-0.139073	-0.0978544	-0.021931	0.286847	0.293347	0.128908	-0.0188804	-0.0749644	0.626948	0.512682	0.277802	0.286749	0.190216
TCGA-BA-5556	0.0244318	0.63311	0.444577	0.334213	0.0851537	-0.0354603	0.0498446	0.551252	0.271912	0.290456	-0.00142374	0.211468	0.630182	0.553859	0.350163	0.515368	0.133114
TCGA-BA-5557	0.0692583	0.5824	0.173442	0.294194	0.0323756	0.0707007	0.024188	0.216928	0.369677	0.462615	0.16508	0.113213	0.575254	0.466841	0.484439	0.333798	0.0588252
TCGA-BA-5558	0.0593213	0.617509	0.297923	0.1021	-0.00991872	-0.0587435	-0.00024891	0.364514	0.271567	0.206961	0.0337766	0.0760258	0.605069	0.462252	0.356259	0.415032	0.110594
TCGA-BA-5559	0.0438206	0.613611	0.473969	0.297715	0.145596	-0.0112992	0.140275	0.543659	0.344857	0.226753	-0.00976375	0.288653	0.616188	0.570776	0.3693	0.267883	0.123313
TCGA-BA-6868	-0.0574187	0.602647	-0.0505623	-0.180111	-0.274947	-0.0379124	-0.187438	-0.0484118	0.282713	0.389275	0.110903	-0.239366	0.605026	0.157166	0.445545	0.352774	0.0400468
TCGA-BA-6869	-0.0627902	0.585271	0.12729	0.100748	-0.184956	0.046701	-0.0210528	0.162593	0.307419	0.130611	-0.0569418	-0.111245	0.589684	0.357287	0.231425	0.214503	0.107061
TCGA-BA-6870	0.117464	0.622148	-0.0187259	-0.0226511	-0.139812	-0.0425063	0.0274277	0.108926	0.256248	0.20034	-0.0695831	-0.0769586	0.623595	0.411013	0.355295	0.343096	0.17504
TCGA-BA-6871	0.221893	0.589299	0.293888	0.112031	-0.103341	-0.0548039	-0.0250165	0.504235	0.396556	0.442051	0.0994261	0.0118981	0.594354	0.32225	0.442979	0.240756	0.0584004
TCGA-BA-6872	0.0690717	0.594014	0.0661237	0.0588773	-0.145952	-0.111427	-0.0823848	0.00218303	0.307336	0.361924	0.0326325	-0.0589454	0.592798	0.337195	0.406096	0.401441	0.0391347
TCGA-BA-6873	0.00492189	0.627853	0.284436	0.15555	-0.0947832	-0.0719497	-0.0802075	0.356307	0.179508	0.311721	0.0522549	0.0254037	0.629453	0.376218	0.409158	0.420898	0.0276992
TCGA-BA-7269	0.0504383	0.567365	0.0315216	-0.0196491	-0.198179	-0.0338778	-0.0748909	0.159637	0.353478	0.307051	0.0868928	-0.128346	0.562199	0.321215	0.409117	0.186272	-0.00339956
TCGA-BA-A4IF	-0.129177	0.611242	-0.106127	-0.106274	-0.289176	-0.0324754	-0.144094	0.152375	0.282811	0.130229	-0.0861587	-0.242502	0.605931	0.177911	0.308154	0.365805	0.0332463
TCGA-BA-A4IG	-0.146877	0.590445	0.195522	-0.00935779	-0.135363	-0.0579653	-0.0256883	0.196113	0.275807	0.013413	-0.0303563	-0.0619347	0.564998	0.372344	0.187905	0.205226	0.0547354
TCGA-BA-A4IH	-0.0483219	0.595036	0.224865	0.12149	-0.151598	-0.0166798	-0.115974	0.219739	0.369174	0.291529	0.0962239	-0.0703975	0.597864	0.470158	0.368531	0.356195	0.005613
TCGA-BA-A4II	-0.0243541	0.602611	0.159426	-0.059201	-0.131764	-0.00794414	0.0245878	0.169153	0.260551	0.225021	-0.016422	-0.0684448	0.579109	0.322078	0.323528	0.203393	0.0768691
TCGA-BA-A6D8	0.0402388	0.53862	-0.0777722	0.0316227	-0.175072	-0.0895673	-0.049078	0.139335	0.357877	0.249082	0.00532259	-0.120762	0.533566	0.334771	0.380816	0.0382676	0.0142258
TCGA-BA-A6DA	-0.069587	0.598711	0.19977	0.0846832	-0.102713	0.0312	0.0253933	0.124287	0.286153	0.219081	-0.00287092	-0.0141755	0.595992	0.366392	0.360791	0.258119	-0.0469922
TCGA-BA-A6DB	0.0284054	0.611964	0.352736	0.13285	0.0060156	-0.024297	0.0800244	0.432094	0.317876	0.252734	0.0590896	0.086571	0.612549	0.528914	0.36126	0.41539	0.131398
TCGA-BA-A6DD	-0.0122404	0.622444	0.339763	0.130017	-0.0377149	0.000739223	0.0425914	0.408785	0.320274	0.312082	-0.00604169	0.0698712	0.618866	0.459278	0.350857	0.505033	0.00627513
TCGA-BA-A6DE	-0.0224912	0.627402	0.142574	-0.00180117	-0.193686	-0.0641298	-0.0764831	0.201984	0.304372	0.127011	0.0240013	-0.120404	0.625547	0.194072	0.242587	0.373388	0.139502
TCGA-BA-A6DG	0.0912574	0.582166	0.0316383	0.182009	-0.0849839	-0.0426103	-0.0434957	0.136181	0.40144	0.458984	0.231701	0.0094419	0.579476	0.385638	0.523566	0.133901	0.0443983
TCGA-BA-A6DI	-0.0831759	0.609851	0.100904	0.134871	-0.213106	-0.108336	-0.127908	-0.0133613	0.334529	0.0934174	-0.00775734	-0.123318	0.605623	0.39929	0.27441	0.205769	0.106675
TCGA-BA-A6DJ	-0.141414	0.623046	0.376937	0.295667	0.0431556	0.114814	0.00356758	0.507335	0.288454	0.258357	0.0480713	0.177602	0.625747	0.514446	0.381766	0.44882	-0.0282094
TCGA-BA-A6DL	-0.117211	0.595837	0.0248668	0.0034046	-0.22195	-0.0422669	-0.090258	0.144115	0.254582	0.0427785	-0.0962149	-0.173529	0.588719	0.19266	0.174984	0.394545	0.0819256
TCGA-BA-A8YP	0.0400022	0.548855	-0.11626	-0.0121267	-0.170545	-0.0848282	-0.111824	-0.191145	0.338346	0.342404	0.112966	-0.117723	0.516055	0.30962	0.437179	0.222888	0.0117969
TCGA-BB-4217	0.0572784	0.59268	0.10494	0.0499078	-0.0590642	-0.0211793	0.158746	0.267003	0.356901	0.210802	0.0881486	0.0308426	0.589082	0.542629	0.34743	0.194993	0.215368
TCGA-BB-4223	-0.0297878	0.558642	0.357672	0.0691227	-0.0329478	-0.0207664	0.0713279	0.395244	0.386564	0.126778	-0.0546074	0.0466636	0.548358	0.498757	0.356316	0.195399	0.041643
TCGA-BB-4224	-0.177279	0.607102	-0.0211862	-0.105448	-0.209654	-0.0115833	-0.175945	-0.143553	0.174719	0.0106184	-0.103813	-0.160783	0.598017	0.361182	0.273749	0.219322	0.0398502
TCGA-BB-4225	0.029396	0.580605	0.363625	0.134449	0.00120397	0.0627226	0.127417	0.473739	0.398734	0.169721	0.0366923	0.0846001	0.576766	0.547371	0.283631	0.431938	0.00431418
TCGA-BB-4227	-0.110245	0.561363	-0.167957	-0.0701062	-0.221432	-0.0551275	-0.119135	-0.061363	0.279065	0.0516063	-0.0395977	-0.167318	0.526284	0.250634	0.269085	0.0906415	-0.00068438
TCGA-BB-4228	-0.00526321	0.52274	0.177656	-0.0075364	-0.145635	-0.0285359	-0.0646618	0.117591	0.38798	0.269456	-0.00144522	-0.0791707	0.495068	0.447256	0.362402	0.064013	-0.0402204
TCGA-BB-8596	0.181604	0.58109	0.000248145	0.129676	-0.0936001	-0.00574565	-0.0336929	-0.0424329	0.373827	0.376468	0.202568	-0.0503745	0.578771	0.419072	0.528859	0.106093	0.266687
TCGA-BB-8601	-0.120641	0.495817	-0.255208	-0.0384327	-0.263329	-0.0640842	-0.146684	-0.142563	0.275845	0.141971	0.0428815	-0.213418	0.453703	0.0031902	0.267162	-0.110392	0.0780913
TCGA-BB-A5HU	-0.142323	0.569086	-0.00580502	-0.0507999	-0.175955	-0.0253942	-0.0259516	-0.132135	0.271056	0.449268	0.146544	-0.0989321	0.557776	0.375513	0.447308	0.0629313	0.0404521
TCGA-BB-A5HY	-0.143724	0.614667	-0.00414728	-0.0270897	-0.195742	-0.0796647	-0.126256	0.00576253	0.270895	0.338079	0.0571256	-0.10067	0.597805	0.193662	0.358341	0.351687	0.0178297
TCGA-BB-A5HZ	0.0503331	0.587831	-0.122424	0.0236731	-0.184107	-0.098746	-0.0569258	-0.0856358	0.296644	0.235603	0.0224587	-0.117595	0.572144	0.235028	0.334075	0.406026	0.0440329
TCGA-BB-A6UM	-0.057182	0.635567	0.364598	0.291318	0.0386054	-0.0231167	0.0234045	0.465098	0.291273	-0.0589799	-0.0715841	0.149523	0.635661	0.482664	0.180781	0.468752	-0.0557829
TCGA-BB-A6UO	0.115052	0.604123	0.179422	0.229468	-0.0679668	-0.0898821	-0.119375	0.323654	0.241305	0.351393	0.114357	0.0428612	0.603037	0.324911	0.454097	0.423236	-0.00602468
TCGA-C9-A47Z	-0.107229	0.609614	0.168809	0.332704	-0.0501869	-0.0668807	-0.104385	0.117038	0.257997	0.0128918	0.000699938	0.113856	0.607152	0.300226	0.354312	0.400264	0.0751435
TCGA-C9-A480	-0.0698604	0.617462	0.223551	0.0452177	-0.111754	-0.0537331	-0.0440822	0.228582	0.244114	0.112028	0.00401002	-0.023155	0.613488	0.410362	0.285982	0.452788	0.00723547
TCGA-CN-4722	0.171568	0.564952	-0.0871048	-0.0867957	-0.196696	0.0238615	-0.0893449	0.031444	0.278744	0.327457	0.0604676	-0.169487	0.530908	0.338001	0.384142	0.0303054	0.271738
TCGA-CN-4723	-0.0643061	0.615141	0.196155	0.0702192	-0.0915323	-0.0315452	-0.0205382	0.162007	0.281971	0.320173	0.080856	0.00130867	0.613905	0.406428	0.395256	0.336139	0.0855926
TCGA-CN-4725	-0.00121257	0.57464	-0.117656	-0.0427449	-0.210471	-0.114119	-0.156329	-0.248321	0.237666	0.161513	-0.0636162	-0.161814	0.545241	0.233277	0.369991	0.13349	0.101854
TCGA-CN-4726	-0.0711837	0.586012	-0.0418877	0.0320358	-0.143453	-0.0387226	-0.171948	-0.00877339	0.301541	0.389535	0.00369783	-0.0924346	0.587419	0.366544	0.436136	0.298392	-0.0170338
TCGA-CN-4727	0.0325234	0.603091	-0.223065	-0.0876088	-0.251041	-0.0872969	-0.15926	-0.0887284	0.28646	0.269445	0.0353299	-0.195577	0.565856	0.0525479	0.343641	0.0777259	0.101867
TCGA-CN-4728	0.104643	0.601242	0.170448	0.302901	0.034127	0.0534311	0.0824247	0.123307	0.433735	0.437422	0.231717	0.128484	0.598467	0.53871	0.484062	0.311654	0.178164
TCGA-CN-4729	0.0477708	0.601824	-0.0267536	-0.0010315	-0.152868	-0.105174	-0.0307725	0.0244995	0.320362	0.37037	0.0149757	-0.0822472	0.597221	0.346045	0.409997	0.0765801	0.189497
TCGA-CN-4730	-0.0152487	0.586159	-0.0815001	-0.105209	-0.253996	-0.0541082	-0.165501	0.0510015	0.235268	0.199552	-0.0894201	-0.200631	0.571472	0.160445	0.296811	-0.0133764	0.0750167
TCGA-CN-4731	-0.0598926	0.607377	0.00368632	-0.0100834	-0.231809	-0.0242102	-0.0974913	0.290743	0.332254	0.270786	0.0733841	-0.164281	0.606023	0.531723	0.368985	0.290667	0.0871922
TCGA-CN-4733	0.166024	0.633403	0.42139	0.374653	0.139743	0.0710678	0.183389	0.554464	0.270188	0.419496	0.147375	0.313283	0.632562	0.589019	0.431679	0.468817	0.283657
TCGA-CN-4734	-0.0535297	0.624897	0.392735	0.333706	0.0894191	-0.0271647	0.0589611	0.48726	0.251125	0.319765	0.0479867	0.246523	0.621546	0.501137	0.381247	0.433212	0.0671352
TCGA-CN-4735	-0.0864053	0.588211	0.254136	0.204432	-0.0646526	0.0149778	-0.0274715	0.322271	0.392405	0.224622	0.083635	0.0259488	0.594842	0.580519	0.302694	0.242214	0.0655636
TCGA-CN-4736	0.0668083	0.633701	0.388411	0.306307	0.0691977	-0.00648966	0.0223712	0.529792	0.291176	0.253864	0.114239	0.162961	0.633393	0.526716	0.42772	0.501042	0.123906
TCGA-CN-4737	0.0377812	0.574969	-0.15806	-0.0339595	-0.198777	-0.0926293	-0.127131	-0.190102	0.306688	0.334561	0.09101	-0.169264	0.555418	0.326955	0.47644	0.21437	0.129426
TCGA-CN-4738	-0.0434512	0.611525	0.261383	0.108544	-0.0436602	-0.0890838	-0.0263135	0.281033	0.360744	0.215757	0.0120043	0.0548443	0.610713	0.480297	0.34495	0.285742	0.137637
TCGA-CN-4739	-0.0668279	0.584693	0.12892	-0.0223244	-0.115544	0.1336	0.00550618	0.217677	0.320664	0.113378	-0.0596849	-0.0623301	0.56783	0.429051	0.274869	0.108276	0.164393
TCGA-CN-4740	0.133305	0.575603	0.229982	0.168415	-0.0393274	0.0502245	-0.0348156	0.335013	0.336868	0.404849	0.0939507	0.0198116	0.566206	0.520497	0.436083	0.199466	0.194424
TCGA-CN-4741	-0.143636	0.60887	0.0967701	-0.0168965	-0.174844	-0.050909	-0.104203	0.0897253	0.281186	0.134668	-0.060847	-0.121043	0.611093	0.44881	0.280215	0.171771	-0.00617889
TCGA-CN-4742	-0.0048904	0.601395	0.0480971	0.0510952	-0.10893	-0.024718	-0.0980049	0.0856752	0.28096	0.461657	0.127773	-0.0609834	0.591072	0.380699	0.45875	0.391832	0.0563477
TCGA-CN-5355	0.164753	0.59736	-0.087499	0.011166	-0.183962	-0.0447235	-0.0988651	-0.0696723	0.312391	0.345887	0.0956438	-0.102924	0.58467	0.292931	0.467247	0.0101472	0.135183
TCGA-CN-5356	0.115231	0.602987	-0.0629388	-0.0876831	-0.19884	-0.0576513	-0.0874587	0.0785475	0.287791	0.292552	-0.0162227	-0.15411	0.586408	0.32547	0.349028	0.0402444	0.208551
TCGA-CN-5358	0.211391	0.604521	0.342446	0.190056	0.0442919	-0.0179964	0.0970291	0.449956	0.31509	0.445025	0.109944	0.127369	0.599058	0.553655	0.466193	0.276145	0.215368
TCGA-CN-5359	0.0423153	0.597997	0.289152	0.173059	0.00803532	-0.0248176	0.0417865	0.341032	0.32827	0.401032	0.105279	0.0939481	0.596151	0.434128	0.428406	0.408091	0.161393
TCGA-CN-5360	-0.0444517	0.613204	0.340309	0.298225	0.0145738	-0.0498252	0.0514442	0.393294	0.363405	0.235136	0.0657471	0.164246	0.60405	0.552548	0.351788	0.288515	0.195405
TCGA-CN-5361	0.0881169	0.621536	0.215573	0.0968964	-0.140622	-0.0398705	-0.132178	0.360482	0.206736	0.36861	0.141489	-0.0789518	0.61255	0.428186	0.435662	0.386016	0.125393
TCGA-CN-5363	0.0695917	0.624705	0.369232	0.33074	0.011278	-0.0705896	-0.0908963	0.479469	0.173279	0.345557	0.0573143	0.16078	0.625168	0.489033	0.432621	0.372884	0.103804
TCGA-CN-5364	-0.00721141	0.57159	0.134316	0.0977144	-0.110372	0.0538961	-0.0959201	0.307149	0.285175	0.143797	-0.0240422	-0.0796829	0.569373	0.425175	0.32059	0.365302	0.0815619
TCGA-CN-5365	-0.095527	0.62156	0.268664	0.269553	-0.009907	-0.00901384	-0.0705396	0.297035	0.201961	0.177355	-0.0233408	0.115094	0.622366	0.467119	0.330974	0.405472	0.0647137
TCGA-CN-5366	0.052465	0.605712	0.292844	0.205238	-0.0707599	-0.0332549	-0.0443728	0.373159	0.259811	0.268218	0.101484	0.0397937	0.604731	0.377914	0.436437	0.340377	0.0899252
TCGA-CN-5367	-0.0576849	0.617209	-0.00490835	0.0225332	-0.15148	-0.0739126	-0.126022	-0.115883	0.201357	0.267202	-0.0204169	-0.0939953	0.61158	0.489959	0.416197	0.456695	0.0718852
TCGA-CN-5369	0.152485	0.625988	0.401992	0.330773	0.0592531	-0.00996979	0.0340165	0.523898	0.314391	0.290891	0.00496404	0.170052	0.625069	0.517346	0.374746	0.43356	0.172999
TCGA-CN-5370	0.117482	0.609675	0.287169	0.442803	0.117641	0.0185511	-0.0113158	0.377181	0.308392	0.453772	0.131069	0.251354	0.613101	0.513678	0.44697	0.499827	0.153043
TCGA-CN-5373	0.00650704	0.617615	0.239969	0.414151	0.0732552	0.0221513	0.0216675	0.222636	0.269939	0.356985	0.0793647	0.19299	0.616094	0.486641	0.413225	0.538893	0.146451
TCGA-CN-5374	-0.0977061	0.616741	0.334918	0.0665594	-0.0812044	0.0490331	0.117504	0.445996	0.264701	0.0435351	-0.0225321	-0.0548046	0.61855	0.477278	0.242849	0.171447	0.0495431
TCGA-CN-6010	-0.0209335	0.585208	0.0882843	0.172807	-0.130557	-0.0805172	-0.0729399	0.165973	0.364052	0.282128	0.0307758	-0.0510326	0.568686	0.389913	0.363354	0.0417436	0.191497
TCGA-CN-6011	-0.101906	0.612701	0.193378	0.285862	-0.0532807	0.00672272	-0.0911299	0.316961	0.254776	0.229985	0.0553756	0.0901319	0.610811	0.223591	0.329319	0.515803	0.0815958
TCGA-CN-6012	0.0596338	0.600165	0.23428	0.138062	-0.078549	-0.0539151	0.0251524	0.248562	0.32961	0.235596	-0.0273848	0.0122405	0.595612	0.451343	0.307094	0.315627	0.221589
TCGA-CN-6013	-0.0379485	0.635562	0.397744	0.336245	0.161265	-0.0287079	0.115679	0.486561	0.28871	0.114419	0.00207499	0.283343	0.635743	0.570691	0.29126	0.428464	0.130079
TCGA-CN-6016	0.0325104	0.578139	0.228761	0.122692	-0.0745249	-0.00423137	-0.0186841	0.446231	0.311905	0.451594	0.182219	-0.0444186	0.583281	0.481605	0.505433	0.431006	0.080784
TCGA-CN-6017	0.185017	0.627429	0.447027	0.408022	0.155293	-0.0190395	0.101153	0.568725	0.252864	0.350084	0.200072	0.306356	0.627962	0.575606	0.458336	0.502404	0.227298
TCGA-CN-6018	0.0632438	0.625975	0.29303	0.237307	-0.0151088	0.0609108	-0.0597908	0.430898	0.199808	0.432002	0.125861	0.105131	0.626866	0.4937	0.451453	0.468417	0.179792
TCGA-CN-6019	0.10498	0.567096	0.154193	0.203216	-0.0305464	0.0128451	-0.0231554	0.163963	0.469777	0.455687	0.218062	0.0221942	0.563884	0.518514	0.494236	0.130293	0.213556
TCGA-CN-6020	0.0227742	0.61613	0.134554	0.0647984	-0.0863329	-0.0141592	-0.0517205	0.236978	0.352664	0.368982	0.0931002	-0.0316346	0.611994	0.396659	0.396936	0.381602	0.123595
TCGA-CN-6021	0.130821	0.549234	-0.0746573	-0.0315287	-0.19663	0.0183946	-0.0831492	0.0574329	0.311592	0.156797	-0.0245618	-0.145121	0.516001	0.337996	0.293591	0.0386033	0.187938
TCGA-CN-6022	0.0307696	0.591251	-0.0459835	0.0606432	-0.0737061	-0.0287451	-0.0307358	-0.0128743	0.285801	0.40836	0.170468	-0.0314945	0.587583	0.43173	0.48652	0.151238	0.126884
TCGA-CN-6023	-0.0703066	0.616049	0.313952	0.392046	0.0879083	-0.0737458	0.0301798	0.381078	0.328241	0.151754	-0.0508807	0.193848	0.611729	0.465919	0.287624	0.342663	0.131741
TCGA-CN-6024	-0.14683	0.528391	-0.205172	0.0157341	-0.20826	0.0206212	-0.18435	-0.271465	0.275336	0.265157	0.139044	-0.156153	0.490641	0.15192	0.441261	0.0612295	0.104612
TCGA-CN-6988	-0.0950052	0.557529	-0.195666	-0.0825432	-0.290581	-0.11403	-0.200743	-0.161464	0.299575	0.0724638	-0.0604477	-0.245487	0.519207	0.224291	0.219138	0.105392	0.059927
TCGA-CN-6989	0.0929821	0.593264	-0.0979066	0.215455	-0.0057512	0.0126864	0.0331449	-0.0192028	0.372532	0.46465	0.201359	0.0757509	0.580882	0.499817	0.508479	0.242865	0.136316
TCGA-CN-6992	0.0122714	0.567834	-0.0533226	0.0749425	-0.151021	-0.0803393	-0.0922701	-0.020366	0.384054	0.213828	0.0309075	-0.095453	0.544524	0.323193	0.335667	0.0781185	0.0834881
TCGA-CN-6994	-0.123232	0.567858	-0.0112098	0.0400635	-0.162832	-0.0731236	-0.10837	0.118692	0.320334	0.297941	0.052959	-0.111517	0.565813	0.384706	0.380921	0.207203	0.0699904
TCGA-CN-6995	0.0238122	0.634247	0.391576	0.21609	0.0630377	0.0487932	0.0294274	0.527201	0.322624	0.184431	0.0444092	0.175916	0.632742	0.55749	0.343045	0.295599	0.105999
TCGA-CN-6996	0.0183932	0.631047	0.351237	0.387714	0.102808	0.00109812	0.0912139	0.473933	0.27156	0.229897	0.0205678	0.258596	0.62975	0.542692	0.385663	0.49407	0.136352
TCGA-CN-6997	-0.0750636	0.549742	-0.075618	-0.032701	-0.202405	-0.076813	-0.129101	0.0200517	0.339993	0.250563	0.0853375	-0.170009	0.536217	0.289244	0.349852	0.0638249	0.161134
TCGA-CN-6998	-0.0843344	0.617819	0.203697	0.196857	-0.0349888	-0.079425	-0.0909113	0.195771	0.223032	0.150919	0.00952454	0.0585226	0.613062	0.272438	0.286237	0.43614	0.0623
TCGA-CN-A497	0.0178729	0.585789	0.0844505	0.0895611	-0.137366	-0.072364	0.0099367	0.227801	0.403637	0.305081	-0.0263201	-0.0696341	0.575258	0.448179	0.342414	0.180939	0.157266
TCGA-CN-A498	-0.153597	0.618866	0.205675	0.048648	-0.102092	-0.00891047	-0.0339424	0.181644	0.318239	0.143655	0.00155738	-0.0209366	0.613461	0.422466	0.311122	0.247219	0.0933193
TCGA-CN-A499	-0.10708	0.637431	0.407933	0.36243	0.0792258	0.0433141	0.0479028	0.473846	0.262357	0.0887955	0.042408	0.20312	0.634944	0.463237	0.282981	0.510164	0.0771197
TCGA-CN-A49A	0.0288961	0.562305	-0.175241	-0.13566	-0.277823	-0.133895	-0.22629	-0.241657	0.214468	0.344105	0.0565269	-0.235741	0.555222	0.144582	0.465704	0.10625	0.0355918
TCGA-CN-A49B	-0.0818442	0.631574	0.312675	0.214938	0.08935	0.0243889	0.0718792	0.371788	0.326703	0.225751	0.106659	0.195406	0.631516	0.468643	0.356427	0.479308	0.0420946
TCGA-CN-A49C	-0.08548	0.590625	0.127303	0.164724	-0.122071	0.0674355	-0.0395539	0.190512	0.275751	0.0403205	-0.0319386	-0.0532543	0.565116	0.391403	0.199489	0.410157	0.00460965
TCGA-CN-A63T	0.0209166	0.61375	0.290744	0.0847314	-0.0361571	-0.0404844	0.0613646	0.342211	0.360716	0.238165	0.0386608	0.0512537	0.613653	0.4058	0.310711	0.385238	0.124599
TCGA-CN-A63U	-0.00315038	0.583122	-0.177732	0.0116238	-0.223691	-0.11373	-0.128328	-0.173995	0.320167	0.0524742	-0.14054	-0.181581	0.584062	0.120455	0.20829	0.326476	-0.014279
TCGA-CN-A63V	0.0594058	0.550157	-0.0964213	-0.0151287	-0.179121	-0.0330955	-0.0890423	0.0698767	0.27477	0.343483	0.0946175	-0.136751	0.528205	0.338586	0.469608	0.0315979	0.0821992
TCGA-CN-A63W	-0.047384	0.615127	0.20257	-0.0793759	-0.192636	-0.014014	-0.0851126	0.296085	0.258621	0.169929	-0.0302723	-0.134395	0.614447	0.333516	0.324148	0.438609	0.0403585
TCGA-CN-A641	-0.0705725	0.600459	-0.166289	-0.124137	-0.247896	-0.0837717	-0.146982	-0.170958	0.249266	0.0726419	-0.104687	-0.19909	0.583024	0.283951	0.264654	0.108849	0.0587237
TCGA-CN-A642	-0.0641422	0.621172	0.363911	0.142525	-0.00432518	-0.0372902	-0.00361295	0.429401	0.166742	0.214463	0.0464967	0.093818	0.61115	0.570264	0.35498	0.339897	-0.0355693
TCGA-CN-A6UY	0.0181481	0.603254	0.390136	0.226948	0.053275	0.0922546	0.145332	0.558427	0.350412	0.121527	-0.0704012	0.193593	0.609324	0.577006	0.304508	0.321603	-0.0741491
TCGA-CN-A6V3	-0.00863729	0.630162	0.316621	0.0892586	-0.0656473	-0.0437392	0.00314579	0.351488	0.266245	0.170224	-0.0845627	0.0332674	0.629261	0.508692	0.307243	0.457405	0.0543723
TCGA-CN-A6V6	-0.100268	0.625438	0.432672	0.248716	0.101171	-0.0562355	0.0655822	0.538101	0.340258	0.142357	0.0317074	0.227767	0.622639	0.46155	0.243164	0.419512	0.0124467
TCGA-CN-A6V7	-0.231146	0.537955	0.155485	0.111441	-0.1242	0.0284427	-0.0565792	0.158118	0.249829	-0.0817566	-0.106306	-0.0587446	0.509719	0.272816	0.122606	0.259409	-0.114383
TCGA-CQ-5323	-0.038061	0.619649	0.234748	0.0500392	-0.135491	-0.0531569	0.00520278	0.219719	0.281724	0.135971	-0.0257691	-0.0451139	0.613421	0.440995	0.290487	0.39958	0.097065
TCGA-CQ-5324	-0.0583992	0.608566	0.296791	0.148593	-0.059511	-0.0385409	-0.0708221	0.370039	0.302642	0.362455	0.0678999	0.0168952	0.601667	0.333364	0.384611	0.347468	0.117061
TCGA-CQ-5325	0.0998598	0.629919	0.430874	0.509818	0.165814	0.0410552	0.0917331	0.55065	0.254408	0.337604	0.0750018	0.311014	0.628137	0.544055	0.398434	0.521279	0.18557
TCGA-CQ-5326	-0.103433	0.612899	0.0498387	0.151297	-0.0944399	-0.0288691	-0.113025	0.0657454	0.299358	0.359974	0.0796481	0.00673026	0.611938	0.336722	0.382796	0.371805	0.00529151
TCGA-CQ-5327	-0.0124199	0.632094	0.383107	0.285344	0.0417828	-0.00528539	0.0301781	0.471898	0.272829	0.249947	-0.000436327	0.183663	0.629077	0.539217	0.352673	0.377455	0.0470933
TCGA-CQ-5329	-0.0363617	0.625638	0.291433	0.134059	-0.0459365	-0.00762182	-0.061192	0.333691	0.247917	0.352572	0.0218707	0.0600569	0.62554	0.517964	0.400378	0.372981	0.089034
TCGA-CQ-5330	0.0787419	0.632419	0.351661	0.353622	0.0958175	-0.0143917	-0.00779185	0.471238	0.223925	0.372135	0.089141	0.23761	0.617722	0.510321	0.489925	0.444369	0.111472
TCGA-CQ-5331	0.139567	0.633559	0.410294	0.311333	0.0911713	-0.0159597	0.0627179	0.5054	0.1875	0.233219	-0.0473728	0.208029	0.631843	0.562535	0.323644	0.523484	0.147188
TCGA-CQ-5332	-0.0890603	0.509159	-0.11979	-0.0704414	-0.194261	-0.0745721	-0.109101	-0.128817	0.36243	0.349703	0.10448	-0.131676	0.474139	0.327769	0.346304	-0.0130651	0.0706667
TCGA-CQ-5333	-0.0150573	0.630583	0.404081	0.34153	0.18262	0.00927399	0.122173	0.507982	0.157575	0.272839	0.0601284	0.323242	0.63053	0.57808	0.344712	0.392857	0.0195277
TCGA-CQ-5334	0.132209	0.624005	0.434762	0.321969	0.100265	-0.0432533	0.0571619	0.584848	0.248659	0.391478	0.0718828	0.230899	0.625395	0.496183	0.433204	0.462332	0.0743155
TCGA-CQ-6218	-0.0276118	0.616578	0.204381	0.177363	-0.0685	-0.0286869	-0.0541979	0.230521	0.316655	0.279855	0.0469043	0.0262865	0.605304	0.356881	0.386696	0.520319	0.0670531
TCGA-CQ-6219	-0.0696194	0.631854	0.374908	0.254288	0.0677854	0.0115341	-0.0297608	0.456772	0.231667	0.264435	0.0768668	0.161743	0.633232	0.575082	0.405708	0.44276	0.110731
TCGA-CQ-6220	-0.0776759	0.624492	0.235655	0.127819	-0.0796986	0.0155937	-0.0754355	0.24829	0.273089	0.142608	0.0129783	0.0190443	0.620669	0.55151	0.291084	0.396301	0.0541481
TCGA-CQ-6221	0.255257	0.591382	-0.0450872	0.0211137	-0.189835	-0.0293675	-0.163663	0.0882126	0.158294	0.532724	0.247993	-0.154237	0.575854	0.436223	0.443957	0.111916	0.0453634
TCGA-CQ-6222	0.113432	0.615628	0.337253	0.406556	0.0800387	0.00277683	0.00529573	0.385606	0.30902	0.161496	0.0291971	0.195616	0.615386	0.539105	0.352389	0.34978	0.124488
TCGA-CQ-6223	-0.121736	0.601778	0.221066	0.0923962	-0.0981708	-0.0468	-0.0660347	0.233862	0.223021	0.0734539	-0.0121084	-0.016397	0.602444	0.379719	0.250108	0.391864	0.0911258
TCGA-CQ-6224	0.0530092	0.603265	0.110318	0.178455	-0.0546559	-0.0572434	-0.0560554	0.105148	0.241467	0.418486	0.138971	0.0386525	0.59822	0.497213	0.521738	0.459733	0.0887496
TCGA-CQ-6225	-0.175409	0.538635	-0.278997	-0.199491	-0.286715	0.0317437	-0.204286	-0.272522	0.30268	-0.00977745	-0.160347	-0.282502	0.48981	0.167621	0.240032	0.00162779	0.0746673
TCGA-CQ-6227	0.163165	0.585907	0.0601543	0.0539243	-0.198586	-0.0865555	-0.157416	-0.0260795	0.322289	0.335239	0.115431	-0.102478	0.577447	0.390595	0.511937	0.247881	0.115939
TCGA-CQ-6228	-0.0396092	0.551558	-0.163077	-0.0441268	-0.219874	-0.0688537	-0.105651	-0.124913	0.312933	0.149603	0.0499246	-0.181119	0.512354	0.264431	0.293564	0.329006	-0.0485845
TCGA-CQ-6229	-0.0270663	0.621403	0.270742	0.190747	-0.0650127	-0.00507175	-0.0825045	0.254515	0.278876	0.191677	0.0128666	0.0568507	0.620051	0.441635	0.39144	0.459442	0.0697723
TCGA-CQ-7063	-0.0310588	0.629644	0.404979	0.438716	0.129298	0.0358648	0.0950081	0.458567	0.201591	0.263676	0.0419219	0.295665	0.628105	0.540991	0.357426	0.495569	0.0954882
TCGA-CQ-7065	-0.072501	0.600422	-0.217804	-0.0756953	-0.295885	-0.0803412	-0.226926	-0.238906	0.177406	0.214869	-0.0784797	-0.279916	0.58892	0.166379	0.330189	0.433489	-0.0530055
TCGA-CQ-7068	-0.124622	0.637203	0.464131	0.436059	0.16637	0.139316	0.0861937	0.55958	0.278047	0.19663	0.104219	0.326805	0.63709	0.562945	0.31287	0.51799	0.129908
TCGA-CQ-7069	0.111276	0.590922	-0.00898676	0.0978374	-0.173846	-0.0438076	-0.108081	-0.0563217	0.206946	0.341659	0.0699284	-0.0632186	0.592349	0.321131	0.425551	0.39052	0.0112573
TCGA-CQ-7071	-0.105874	0.613001	0.299206	0.131882	-0.0394682	0.0543119	-0.0381766	0.367529	0.291924	0.304359	0.0605596	0.0567044	0.613014	0.487983	0.391472	0.335494	0.0126793
TCGA-CQ-7072	0.0111236	0.565925	-0.181657	-0.0481364	-0.221401	-0.0532356	-0.117219	0.142202	0.266157	0.424751	0.123245	-0.16337	0.565226	0.369898	0.499553	0.0236344	0.0817936
TCGA-CQ-A4C6	-0.086974	0.622145	0.272333	0.363279	0.0128521	-0.054421	-0.0155998	0.319861	0.185471	0.311453	0.0374496	0.180501	0.621758	0.45929	0.395054	0.520812	0.0399302
TCGA-CQ-A4C7	0.0215659	0.628535	0.218639	0.210663	-0.100655	-0.0732701	-0.122227	0.238213	0.31757	0.428724	0.131316	0.0229719	0.623311	0.366329	0.460187	0.398008	0.0715614
TCGA-CQ-A4C9	0.0225787	0.594334	-0.140227	0.107769	-0.174219	-0.0313468	-0.0799862	-0.0978984	0.383714	0.21385	0.00600509	-0.124799	0.589806	0.247606	0.333811	0.326728	0.105268
TCGA-CQ-A4CA	0.160335	0.633072	0.390952	0.142194	0.0315571	0.0537838	0.0173017	0.509465	0.108696	0.309681	-0.044553	0.147505	0.634256	0.557299	0.4036	0.443167	0.0711908
TCGA-CQ-A4CB	0.0432424	0.622378	0.0714877	0.143988	-0.0885014	-0.0208694	-0.0813974	-0.0109817	0.218367	0.344069	0.0801307	-0.0107885	0.620426	0.365439	0.407593	0.448379	0.0809509
TCGA-CQ-A4CD	-0.101753	0.63548	0.241769	0.139521	-0.0257475	-0.000594285	-0.0515026	0.227488	0.269776	0.328894	0.10027	0.0587848	0.63009	0.516782	0.327976	0.493725	0.0189354
TCGA-CQ-A4CE	0.0258612	0.615884	0.271273	0.0540264	-0.0990783	-0.0489901	0.0026431	0.253799	0.252352	0.0434178	-0.0622395	-0.02407	0.599801	0.370435	0.241307	0.285854	0.131626
TCGA-CQ-A4CG	-0.113458	0.603401	0.0916197	0.0860959	-0.170469	0.0125712	-0.15912	0.177154	0.1815	0.368895	0.0460316	-0.0796885	0.59551	0.235156	0.424494	0.380671	0.0695445
TCGA-CQ-A4CH	0.0558077	0.583429	-0.162358	0.0518889	-0.165609	-0.155692	-0.17116	-0.0735169	0.286221	0.219623	0.0590291	-0.11026	0.576626	0.19706	0.378828	0.215495	0.0940853
TCGA-CQ-A4CI	-0.04519	0.554194	-0.136509	0.0942462	-0.205345	-0.0968429	-0.164246	0.013746	0.311007	0.315873	0.0538498	-0.126022	0.535476	0.137288	0.362605	0.0394145	0.0463534
TCGA-CR-5243	0.0876579	0.600037	0.220161	0.0672417	-0.0882494	-0.0223044	0.0644244	0.275384	0.336811	0.356483	0.0580675	-0.0181167	0.597224	0.439407	0.379498	0.287558	0.104938
TCGA-CR-5247	0.0182904	0.585322	-0.21901	-0.099926	-0.27821	-0.0838321	-0.179476	-0.102799	0.353656	0.425775	0.135634	-0.201137	0.580462	0.164346	0.486317	0.18704	-0.0462812
TCGA-CR-5248	-0.078008	0.588855	0.496031	0.187486	0.196766	0.0586198	0.193644	0.619349	0.276939	0.0148541	-0.113995	0.249281	0.590389	0.567285	0.218626	0.199686	0.0721668
TCGA-CR-5249	-0.0749404	0.60439	0.233451	0.241298	-0.0228681	0.0284938	0.116413	0.297939	0.282278	0.187563	0.00192685	0.0535018	0.599144	0.549803	0.314393	0.193929	0.157929
TCGA-CR-5250	0.0509131	0.567461	0.149393	0.101762	-0.150391	0.0145685	0.0692703	0.180022	0.382992	0.23046	0.0724859	-0.0927331	0.562707	0.404502	0.362282	0.0984331	0.116766
TCGA-CR-6467	0.0293901	0.568786	0.404951	0.126147	0.0234348	0.00572203	0.126771	0.489499	0.377951	0.129102	0.0110433	0.118629	0.562993	0.506985	0.272625	0.175257	0.121556
TCGA-CR-6470	0.023255	0.617405	0.387867	0.297801	0.0624027	0.0286817	0.120291	0.479474	0.361388	0.243901	0.103696	0.167519	0.604589	0.536632	0.354597	0.245256	0.169481
TCGA-CR-6471	0.0100486	0.614225	0.323653	0.142543	-0.00812726	-0.0732616	0.0364275	0.357963	0.278518	0.307299	0.015475	0.0879831	0.606118	0.471647	0.364721	0.314749	0.108918
TCGA-CR-6472	0.0392622	0.483354	0.103631	0.0733878	-0.186837	-0.0986011	-0.0817058	0.10253	0.392128	0.204081	-0.0457209	-0.142589	0.462807	0.209969	0.277571	0.167659	0.0538037
TCGA-CR-6473	-0.0527788	0.568636	0.106929	0.0925249	-0.156657	0.0505444	-0.0466597	0.053183	0.27168	0.173527	0.0277834	-0.0720969	0.563308	0.258569	0.333476	0.261943	-0.0237121
TCGA-CR-6474	0.108247	0.588352	0.190165	0.127748	-0.0877359	-0.0239004	-0.0176035	0.176759	0.359759	0.49015	0.240141	0.00418657	0.586321	0.410566	0.508325	0.234038	0.138949
TCGA-CR-6477	0.0402773	0.582209	0.0321385	0.171792	-0.0324795	-0.0591575	0.0306061	0.0103249	0.27674	0.382942	0.115923	0.0371718	0.571725	0.445232	0.400615	0.361317	0.112524
TCGA-CR-6478	-0.0153228	0.647407	0.43957	0.483582	0.14685	-0.0080566	0.0790206	0.574457	0.275331	0.231536	0.0399242	0.318107	0.637069	0.563413	0.36383	0.46995	0.165217
TCGA-CR-6480	-0.063112	0.616153	0.162341	0.17014	-0.132059	-0.0431003	-0.0384084	0.189707	0.306201	-0.0298398	-0.0311918	-0.063734	0.612778	0.479931	0.214473	0.269964	0.0328942
TCGA-CR-6481	0.097349	0.61352	0.462797	0.327124	0.171607	0.119144	0.183567	0.560369	0.305206	0.208994	0.046646	0.293007	0.608069	0.588784	0.331729	0.305755	0.263332
TCGA-CR-6482	0.0725372	0.614039	0.286969	0.171931	0.0366264	-0.0574844	0.108057	0.351843	0.366316	0.214102	0.0439867	0.109819	0.616982	0.601618	0.359685	0.264311	0.272127
TCGA-CR-6484	0.0983065	0.634425	0.31204	0.285751	0.0948506	0.00935183	0.0516821	0.337476	0.307782	0.303786	0.0853512	0.186253	0.632261	0.568027	0.365119	0.40888	0.135356
TCGA-CR-6487	-0.00281595	0.630951	0.503036	0.458722	0.23928	0.0474319	0.195927	0.574805	0.249048	0.124708	-0.0812914	0.39917	0.629603	0.523347	0.283504	0.399626	0.116377
TCGA-CR-6488	0.0389218	0.569993	0.0176446	0.127407	-0.044599	-0.100256	-0.0413874	0.1085	0.308756	0.359961	0.108196	-0.0159864	0.568408	0.432298	0.400507	0.257371	0.102487
TCGA-CR-6491	-0.0580503	0.610324	0.198953	-0.0699828	-0.161051	-0.0608684	-0.071905	0.262086	0.250428	0.265958	-0.063638	-0.0852436	0.608498	0.222849	0.332126	0.263456	0.000833281
TCGA-CR-6492	-0.00899055	0.618354	0.223992	0.204355	-0.0942208	-0.0660895	-0.0670889	0.239691	0.321643	0.257857	-0.00335457	0.00193392	0.617215	0.388592	0.356907	0.466591	0.111658
TCGA-CR-6493	-0.0335948	0.615173	0.0879993	0.106707	-0.138698	-0.0603659	-0.152168	-0.0112642	0.211534	0.229944	-0.022344	-0.0384259	0.615405	0.253949	0.380392	0.412189	0.0519425
TCGA-CR-7364	-0.0303431	0.57181	-0.0231342	-0.0103176	-0.166699	-0.0776873	-0.0949099	-0.0504996	0.302715	0.234401	-0.0541104	-0.109984	0.527414	0.372443	0.291405	0.164381	0.196693
TCGA-CR-7365	-0.0640384	0.59827	0.0779596	-0.0408559	-0.206229	-0.0846023	-0.160585	-0.0129765	0.278559	0.340663	0.0718127	-0.133679	0.587125	0.306746	0.402885	0.260972	0.0622545
TCGA-CR-7367	0.00334381	0.573538	0.155728	0.0533944	-0.10647	-0.0764704	-0.0348385	0.141771	0.300933	0.433827	0.112452	-0.0516855	0.551456	0.412352	0.472557	0.164116	0.13544
TCGA-CR-7368	-0.0749202	0.624214	0.240512	0.0418796	-0.0910026	-0.0765508	-0.00388906	0.349144	0.310063	0.131639	-0.0150075	-0.0340152	0.605612	0.444787	0.275941	0.358199	0.136154
TCGA-CR-7369	-0.0452407	0.58225	0.0519806	0.00733791	-0.139948	-0.0845843	-0.0705606	0.0951587	0.311789	0.317697	0.0420214	-0.090475	0.558779	0.351794	0.349139	0.252535	0.0956034
TCGA-CR-7370	-0.0369351	0.563302	0.190597	0.286899	-0.0803919	-0.106059	-0.108265	0.17036	0.326071	0.32729	0.0884331	0.0449349	0.548615	0.313235	0.339804	0.196533	0.123377
TCGA-CR-7371	-0.00656439	0.581415	0.214198	0.0968039	-0.119051	-0.0614521	-0.00861103	0.240084	0.342284	0.301359	0.0334637	-0.0399915	0.570348	0.423	0.341596	0.223076	0.212184
TCGA-CR-7372	0.124024	0.582049	-0.0489473	-0.0832706	-0.192497	-0.106841	-0.0928514	-0.0449476	0.271643	0.36966	0.022844	-0.14301	0.542983	0.316027	0.365208	0.31304	0.171004
TCGA-CR-7373	-0.0660367	0.631971	0.404092	0.389518	0.107012	-0.00731027	0.0608478	0.563494	0.209906	0.338811	0.00552873	0.270735	0.632303	0.461821	0.374977	0.498356	0.0272696
TCGA-CR-7374	0.0244695	0.587753	-0.0269964	-0.0338424	-0.181516	-0.111794	-0.00243833	0.046354	0.296637	0.239873	-0.000683073	-0.133275	0.589145	0.396258	0.285113	0.208713	0.119371
TCGA-CR-7376	0.128121	0.615748	0.429556	0.3951	0.152019	0.047534	0.0860362	0.554713	0.358583	0.470968	0.237234	0.291514	0.616268	0.567046	0.484445	0.414722	0.233722
TCGA-CR-7377	0.122095	0.62048	0.361392	0.238513	0.00889706	-0.0278034	0.017954	0.456858	0.328999	0.353784	0.144441	0.116371	0.618845	0.533415	0.43559	0.390341	0.198074
TCGA-CR-7379	0.00498502	0.569644	0.0190883	0.0543993	-0.130555	-0.0225247	-0.0573091	-0.00413377	0.328368	0.355163	0.116938	-0.0539965	0.547135	0.345835	0.444876	0.102184	0.120319
TCGA-CR-7380	0.0162244	0.604085	0.0495345	0.0918331	-0.136958	-0.0610388	-0.112653	0.0221747	0.230989	0.365133	0.0931852	-0.0546227	0.600823	0.365377	0.418017	0.369985	0.143028
TCGA-CR-7382	0.288084	0.629048	0.328179	0.491825	0.103277	0.0428231	0.0268168	0.356156	0.308756	0.439161	0.234208	0.234816	0.628291	0.427985	0.520237	0.501567	0.249966
TCGA-CR-7383	0.161254	0.593077	0.250527	0.151332	-0.0356701	-0.0406009	0.062469	0.34773	0.28267	0.376046	0.0800269	0.0290128	0.592229	0.48463	0.442196	0.420013	0.200849
TCGA-CR-7385	-0.138329	0.591924	0.310823	0.19266	0.00672024	0.026952	0.0787819	0.399072	0.283443	0.0342934	-0.0505625	0.070556	0.573151	0.512362	0.193845	0.293831	0.103333
TCGA-CR-7386	0.0804928	0.611792	0.276896	0.249455	0.0459469	0.0406521	0.0313158	0.293462	0.285404	0.479208	0.166132	0.149679	0.607665	0.538843	0.44928	0.488783	0.128435
TCGA-CR-7388	0.070365	0.58301	0.139354	0.0293783	-0.0993618	-0.0289315	0.0831032	0.152019	0.307541	0.326907	0.00578524	-0.033185	0.582809	0.45666	0.355858	0.195079	0.264953
TCGA-CR-7389	0.150064	0.608815	-0.000426488	0.0351412	-0.165188	-0.0969159	-0.0260326	-0.0305474	0.329241	0.333183	0.0895164	-0.107711	0.607762	0.460275	0.356225	0.382501	0.285878
TCGA-CR-7390	0.00378581	0.558929	-0.282774	-0.108997	-0.231001	-0.110966	-0.155675	-0.244674	0.337628	0.358029	0.0804788	-0.195966	0.541371	0.220863	0.416735	-0.0449644	0.0721879
TCGA-CR-7391	0.195539	0.597396	0.315977	0.134443	-0.0393196	-0.0555117	0.0578661	0.388373	0.325108	0.339605	0.0642531	0.0535624	0.594901	0.527142	0.359534	0.345112	0.283208
TCGA-CR-7392	0.143879	0.626777	0.321994	0.251556	0.014717	-0.0586089	0.0712086	0.402055	0.297303	0.429605	0.0989805	0.131547	0.621867	0.50912	0.427393	0.483053	0.170227
TCGA-CR-7393	0.188409	0.583067	0.292946	0.138539	-0.0516655	-0.0530274	0.0476337	0.430804	0.389461	0.365365	0.248017	0.0276717	0.576553	0.53307	0.361933	0.323741	0.300439
TCGA-CR-7394	0.0511529	0.624977	0.430724	0.293844	0.114543	-0.03099	0.0719502	0.551761	0.291404	0.355582	-0.016404	0.252555	0.621017	0.560913	0.387814	0.475589	0.115439
TCGA-CR-7395	0.0971193	0.617602	0.409655	0.364983	0.096783	0.0202281	0.112949	0.511189	0.248814	0.323998	0.00888034	0.253734	0.615534	0.534843	0.407225	0.404034	0.17015
TCGA-CR-7397	0.0964992	0.589459	0.128113	0.0551514	-0.12864	-0.0233984	-0.0575991	0.0686455	0.368778	0.470011	0.227085	-0.0673152	0.585747	0.469256	0.479465	0.287843	0.158864
TCGA-CR-7398	-0.077993	0.584226	0.00401267	-0.120024	-0.1842	-0.125312	-0.0711614	0.0959721	0.308923	0.389825	-0.0546254	-0.124673	0.559968	0.261048	0.385528	0.313355	0.0668113
TCGA-CR-7399	-0.0520484	0.614628	0.387704	0.35521	0.136305	0.0183235	0.0355621	0.457338	0.401064	0.1993	0.12355	0.279613	0.602719	0.549292	0.284729	0.192071	0.0525707
TCGA-CR-7401	0.0658162	0.59871	0.0719304	0.0201697	-0.165499	-0.0637548	-0.077358	0.0072784	0.28569	0.423651	0.0791973	-0.0950236	0.596986	0.447008	0.459175	0.373529	0.192064
TCGA-CR-7402	-0.020664	0.606824	0.128803	0.0923691	-0.167314	-0.0847464	0.00743826	0.307327	0.22358	0.310478	-0.0440409	-0.0878658	0.592261	0.588052	0.273782	0.216339	0.130931
TCGA-CR-7404	-0.00504321	0.596956	0.323201	0.226988	0.00204358	-0.0464913	0.0651992	0.400911	0.276722	0.146537	-0.125476	0.0871729	0.589542	0.492151	0.315301	0.355037	0.116101
TCGA-CV-5430	-0.0475537	0.604328	0.196096	0.101604	-0.0958414	0.00247006	0.0039253	0.133795	0.311139	0.154699	-0.00561763	-0.0453445	0.59175	0.489973	0.314255	0.31708	0.0654846
TCGA-CV-5431	-0.109673	0.606805	0.363509	0.227838	0.0840301	0.0471284	0.119007	0.43481	0.365324	0.406237	0.216117	0.225793	0.607598	0.554918	0.437614	0.15183	0.10905
TCGA-CV-5432	-0.0594893	0.550019	0.0686671	-0.110781	-0.197647	-0.0869936	-0.0870497	0.0502064	0.295279	0.19908	-0.039438	-0.148618	0.529736	0.357434	0.308369	0.0924594	0.0510486
TCGA-CV-5434	0.131969	0.57975	0.0962104	0.304539	-0.0242609	-0.016141	-0.0338317	0.0816776	0.348006	0.352408	0.0321876	0.060711	0.57432	0.440572	0.419298	0.340931	0.189685
TCGA-CV-5435	-0.119574	0.604916	-0.106539	0.0536049	-0.203036	-0.0638837	-0.187784	0.00284587	0.247174	0.297016	0.075325	-0.144916	0.593076	0.301258	0.442488	0.130233	0.0888247
TCGA-CV-5436	-0.116222	0.600216	0.146746	-0.00648983	-0.143871	0.0474309	-0.085936	0.182844	0.176553	0.261355	0.0352218	-0.0614137	0.60388	0.322856	0.383888	0.381495	0.022054
TCGA-CV-5439	-0.0764292	0.625764	0.201406	0.0440652	-0.113151	-0.0114998	-0.0650453	0.174658	0.24237	0.0947034	-0.0207546	-0.0182349	0.622165	0.526004	0.273137	0.189824	0.119782
TCGA-CV-5440	-0.0441078	0.59435	0.0165701	-0.0555039	-0.223343	-0.139149	-0.17173	-0.0598855	0.285101	0.177968	0.0133619	-0.181709	0.597312	0.269772	0.361343	0.120508	0.1925
TCGA-CV-5441	0.0610651	0.582148	0.0849262	0.034613	-0.131913	-0.0743329	-0.0298716	0.139052	0.269458	0.246034	-0.094475	-0.0579286	0.558502	0.299681	0.341335	0.155972	0.111685
TCGA-CV-5442	-0.131259	0.437965	-0.0617982	-0.0758876	-0.158747	-0.104663	-0.067868	-0.0328909	0.207153	-0.0821248	-0.132335	-0.103501	0.411073	0.247542	0.168499	-0.0618111	0.0718905
TCGA-CV-5443	0.0221226	0.587732	0.397433	0.38154	0.10566	-0.0353164	0.062933	0.477204	0.370578	0.196559	0.0293206	0.178934	0.583026	0.512392	0.40354	0.173534	0.0242355
TCGA-CV-5444	0.0567827	0.615039	0.272789	0.178943	0.000846604	-0.0262971	-0.0330953	0.447087	0.253383	0.383191	0.113094	0.0769732	0.618145	0.508405	0.461001	0.481894	0.144464
TCGA-CV-5966	-0.0860674	0.633416	0.28834	0.361688	0.0787616	0.0407111	-0.0311236	0.39506	0.164072	0.320143	0.0841328	0.203956	0.63486	0.444227	0.379051	0.498648	-0.0388281
TCGA-CV-5970	-0.00223687	0.59103	0.119661	0.0491727	-0.129527	-0.0707181	-0.0863828	0.0716352	0.285464	0.320349	0.064411	-0.0499443	0.588856	0.466799	0.411947	0.287655	0.0881206
TCGA-CV-5971	0.337847	0.593778	0.257234	0.161319	-0.0500087	-0.0721314	0.00385185	0.301247	0.207306	0.322225	0.144212	0.0113778	0.594622	0.494822	0.504905	0.231499	0.278827
TCGA-CV-5973	-0.0714717	0.565714	-0.0953623	-0.00928788	-0.163011	-0.0584148	-0.0611791	-0.152865	0.245413	0.0949211	-0.0207744	-0.118793	0.553029	0.233481	0.329049	0.360151	-0.0814919
TCGA-CV-5976	-0.0478566	0.610848	0.0704443	-0.0325269	-0.172545	-0.116935	-0.143953	0.0762687	0.269901	0.266056	0.0817469	-0.120308	0.607196	0.301041	0.418682	0.360752	0.100045
TCGA-CV-5977	-0.126644	0.624329	0.171447	0.188467	-0.117735	-0.0209885	-0.0474696	0.127836	0.197205	0.240095	0.0463613	0.0103709	0.625753	0.27462	0.334399	0.50866	-0.0112061
TCGA-CV-5978	-0.0373275	0.585553	-0.0472357	0.32925	0.00565039	0.0293566	-0.077062	-0.000494655	0.320626	0.420458	0.0826833	0.0854088	0.575384	0.405603	0.449122	0.398823	0.14668
TCGA-CV-5979	-0.080437	0.602438	0.0751175	-0.0174811	-0.173025	-0.0617943	-0.157123	0.134418	0.209826	0.320106	0.0657227	-0.104156	0.607698	0.29178	0.384759	0.441266	0.0357337
TCGA-CV-6003	-0.0689982	0.616413	0.0482376	0.117503	-0.17421	-0.0602869	-0.104821	-0.012394	0.223947	0.234303	-0.0339492	-0.0520899	0.616784	0.238682	0.386013	0.407622	-0.0342664
TCGA-CV-6433	-0.0583028	0.626283	0.45225	0.102492	0.109258	0.0526864	0.105558	0.547658	0.328435	0.119205	0.0119377	0.243525	0.625185	0.559245	0.272999	0.322686	0.00766065
TCGA-CV-6436	0.000929562	0.618306	0.462461	0.276748	0.0914672	0.0243219	0.072254	0.540307	0.289372	0.126879	0.035604	0.226883	0.617219	0.461712	0.322834	0.44376	-0.000242035
TCGA-CV-6441	-0.125315	0.576508	-0.0749888	-0.0995629	-0.26062	-0.0591899	-0.167346	0.0550236	0.284847	-0.0582775	-0.104635	-0.24797	0.577304	0.244362	0.196257	0.350175	0.108909
TCGA-CV-6933	-0.0538982	0.589507	-0.0755841	0.165858	-0.0751295	0.0325082	-0.109845	-0.0757671	0.310366	0.273204	0.0563076	-0.0487192	0.573174	0.375754	0.395209	0.235875	0.0892465
TCGA-CV-6934	0.219956	0.607646	0.320641	0.15461	-0.0271432	0.0834538	0.0017327	0.443744	0.346758	0.42308	0.229495	0.055037	0.609472	0.505264	0.530991	0.394602	0.218142
TCGA-CV-6935	-0.0246662	0.549018	-0.0600236	-0.00921544	-0.168622	-0.0580755	-0.14029	-0.0730573	0.370573	0.348229	0.0861443	-0.104713	0.523369	0.338945	0.462111	0.0582927	0.107285
TCGA-CV-6936	-0.071193	0.621681	0.281258	-0.00182402	-0.0872629	-0.0570919	-0.0662936	0.275545	0.241308	0.189197	-0.0321815	-0.0144226	0.625346	0.467752	0.265669	0.296927	0.0297198
TCGA-CV-6937	-0.0853752	0.59521	-0.147469	-0.101351	-0.227825	7.59313e-05	-0.047735	-0.108299	0.283734	0.292459	-0.0310886	-0.193233	0.598335	0.467519	0.370102	0.18622	-0.00264986
TCGA-CV-6938	-0.124844	0.633329	0.413557	0.425012	0.136105	0.142606	0.0194285	0.492366	0.253285	0.138864	0.0422313	0.27856	0.632958	0.519926	0.276462	0.523245	0.0651052
TCGA-CV-6939	0.0602036	0.60007	0.253594	0.192966	-0.0465735	-0.0531326	-0.0333238	0.313653	0.403941	0.245825	0.0596424	0.0282716	0.602786	0.519129	0.344989	0.208318	0.191476
TCGA-CV-6940	-0.116022	0.538133	-0.0187568	-0.0310846	-0.185122	-0.10396	-0.0957379	0.223072	0.291526	0.263871	0.00347515	-0.135881	0.500952	0.295905	0.381396	-0.0010569	0.103172
TCGA-CV-6941	-0.00741444	0.598365	0.0759606	0.0388545	-0.161849	-0.0733733	-0.0548723	0.0734683	0.338786	0.287087	-0.0742139	-0.0949993	0.586274	0.331164	0.407867	0.389233	0.0438419
TCGA-CV-6942	0.15232	0.630208	0.425059	0.460632	0.125148	-0.000349291	0.069368	0.565997	0.219488	0.33619	0.129131	0.288668	0.629481	0.512957	0.418522	0.480506	0.178071
TCGA-CV-6943	0.172125	0.627119	0.448133	0.388641	0.138457	0.0274794	0.10229	0.548615	0.337769	0.460421	0.112662	0.279366	0.625527	0.574554	0.452179	0.516891	0.20352
TCGA-CV-6945	-0.229937	0.592042	-0.161046	-0.111421	-0.240365	-0.0372656	-0.128688	-0.172889	0.251336	0.314328	0.0561371	-0.189196	0.59671	0.182122	0.390266	0.224664	-0.02108
TCGA-CV-6948	-0.0809848	0.600963	0.25429	0.0288305	-0.121958	-0.0940236	-0.103853	0.366963	0.26099	0.021615	0.0272278	-0.0739422	0.582055	0.418018	0.244438	0.161301	0.0443719
TCGA-CV-6950	-0.0618222	0.614149	0.164979	0.315825	-0.110058	-0.0611572	-0.0941494	0.111748	0.271046	0.324856	0.080164	0.049816	0.605409	0.331724	0.460256	0.323915	0.0921754
TCGA-CV-6951	-0.108787	0.570119	-0.141484	-0.0592922	-0.226403	-0.0785087	-0.118125	-0.0999845	0.322844	0.174347	0.0142291	-0.1645	0.544697	0.204085	0.340469	0.314957	0.109969
TCGA-CV-6952	-0.0444773	0.627278	0.258881	0.289421	-0.0291891	-0.0195312	-0.0505363	0.298636	0.240015	0.186904	0.018206	0.102418	0.625943	0.413274	0.377165	0.505755	0.0426876
TCGA-CV-6953	-0.0836488	0.536865	0.170859	0.0148274	-0.088951	-0.0839573	-0.0083035	0.17264	0.263011	0.142672	-0.0114323	-0.0230037	0.510359	0.415582	0.281669	0.117644	0.101183
TCGA-CV-6954	0.00166266	0.631674	0.158428	0.0597196	-0.103133	0.0795083	-0.0734325	0.0187595	0.265954	0.262731	0.0285352	-0.0154782	0.630136	0.508974	0.345323	0.392879	0.0982405
TCGA-CV-6955	-0.0495617	0.625139	0.288069	0.166158	-0.0154973	-0.0143677	-0.0242263	0.383716	0.254011	0.0875545	-0.124208	0.0229486	0.618131	0.522232	0.208533	0.399367	0.0833512
TCGA-CV-6956	0.065076	0.602044	-0.235842	-0.122849	-0.267205	-0.092818	-0.217029	-0.231525	0.302194	0.16965	0.0347314	-0.241408	0.564838	-0.0144163	0.349841	0.237958	0.0802699
TCGA-CV-6959	0.0996136	0.619954	0.228275	0.194211	-0.0741697	-0.0937915	-0.0800508	0.213998	0.251576	0.289561	0.0295235	0.0568331	0.618108	0.448497	0.421249	0.332153	0.160106
TCGA-CV-6960	-0.0302915	0.529951	-0.344653	-0.155738	-0.2682	-0.0260816	-0.116706	-0.277122	0.268327	0.291155	0.013427	-0.230885	0.517318	0.21814	0.317367	0.138096	0.0855265
TCGA-CV-6961	0.0592037	0.604312	0.142055	-0.0408338	-0.179472	-0.0298441	-0.083132	0.0207715	0.328245	0.327214	0.139808	-0.119182	0.609342	0.44865	0.415435	0.14144	0.131418
TCGA-CV-6962	0.0452073	0.518218	-0.173872	-0.0844205	-0.266496	-0.172477	-0.216283	-0.0811124	0.353338	0.202161	-0.0271464	-0.210342	0.478559	0.0961481	0.314747	0.0480947	0.0902502
TCGA-CV-7089	0.0298865	0.61485	0.1836	0.330659	-0.0948	-0.0385912	-0.0768496	0.19976	0.268111	0.139035	-0.0302664	0.0612569	0.612114	0.392212	0.303298	0.442846	0.0798365
TCGA-CV-7090	0.0550402	0.616679	0.251453	0.23142	0.0115286	-0.07336	-0.0386629	0.327051	0.218329	0.353603	0.062696	0.108089	0.619051	0.451578	0.425833	0.480052	0.0657347
TCGA-CV-7091	0.00908157	0.611751	0.211486	0.0588966	-0.130422	-0.0267919	-0.0384343	0.167976	0.302129	0.276167	-0.00266995	-0.0316541	0.604692	0.384973	0.392257	0.22194	0.0798719
TCGA-CV-7095	-0.113441	0.591713	0.0821745	0.0116522	-0.142093	-0.0302234	-0.117916	0.00959204	0.278965	0.190601	0.00759454	-0.0934258	0.585293	0.376683	0.312796	0.368237	-0.000443968
TCGA-CV-7097	-0.0504482	0.610842	0.239134	0.212704	0.00504623	-0.0370319	-0.0607338	0.469733	0.270535	0.307401	0.13458	0.110785	0.60566	0.368965	0.426506	0.441929	0.0387455
TCGA-CV-7099	-0.151247	0.622487	0.336516	0.349643	0.0421979	0.0147872	-0.0450598	0.440694	0.291422	0.176663	0.0162684	0.152905	0.619069	0.419923	0.326576	0.477932	0.0800388
TCGA-CV-7100	0.0341565	0.624928	0.328412	0.275115	-0.0575106	0.0015231	-0.0492223	0.38726	0.34202	0.159634	0.0954661	0.073554	0.628458	0.392963	0.353522	0.360187	0.057916
TCGA-CV-7101	0.0158207	0.574368	0.185177	0.132878	-0.10817	-0.0846621	-0.038554	0.23641	0.320743	0.178511	0.00471234	-0.0547209	0.564714	0.473472	0.337939	0.154246	0.202586
TCGA-CV-7102	0.121638	0.603323	0.0814119	0.0264453	-0.109348	-0.0975105	-0.113338	-0.00707893	0.164687	0.357854	0.0823124	-0.0682744	0.601574	0.423572	0.469651	0.165571	0.107789
TCGA-CV-7103	0.0611399	0.517564	-0.165514	-0.0203823	-0.203289	-0.10278	-0.0849989	-0.201511	0.402371	0.432222	0.132103	-0.152695	0.484458	0.322873	0.522882	0.0702099	0.0672669
TCGA-CV-7104	-0.030248	0.629641	0.162166	0.259678	0.00119761	0.00538611	-0.0277295	0.149909	0.29611	0.315994	0.140215	0.117861	0.623761	0.491095	0.419456	0.498667	0.137959
TCGA-CV-7177	-0.0310698	0.535737	-0.152661	-0.0363446	-0.230807	-0.00156078	-0.150672	-0.111139	0.382061	0.38589	0.107051	-0.170408	0.514221	0.397544	0.461865	0.0544077	0.11072
TCGA-CV-7178	0.00282422	0.62432	0.263135	0.0686339	-0.062171	-0.041644	-0.0308348	0.327642	0.254867	0.29515	0.043176	-0.00264174	0.618706	0.467832	0.393565	0.299288	0.0900882
TCGA-CV-7180	-0.112997	0.601171	0.170452	-0.0999729	-0.202101	-0.122054	-0.0571939	0.0959938	0.271548	0.0861195	-0.0464936	-0.139722	0.577662	0.224528	0.253942	0.179192	0.0107858
TCGA-CV-7183	0.0288252	0.5812	-0.0215655	-0.0699896	-0.236328	-0.121899	-0.192291	-0.0210426	0.26639	0.27511	-0.0903984	-0.181581	0.559298	0.143295	0.344892	0.140792	0.0147408
TCGA-CV-7235	0.138923	0.617062	0.357451	0.138001	0.00253691	0.0595548	0.0124442	0.48389	0.272441	0.422642	0.126751	0.0931196	0.621754	0.450433	0.439808	0.474429	0.200669
TCGA-CV-7236	0.0596071	0.612919	0.114527	0.0528208	-0.17136	-0.0516618	-0.133157	0.0593722	0.310841	0.321645	0.102614	-0.0962002	0.606487	0.398879	0.441105	0.306753	0.164654
TCGA-CV-7238	0.16051	0.61888	0.250588	0.0991617	-0.085745	-0.0527692	0.0288075	0.319281	0.268107	0.228848	0.0780436	-0.0100215	0.621145	0.45788	0.40087	0.47697	0.157452
TCGA-CV-7242	-0.137247	0.590432	0.315528	0.0782754	-0.116498	-0.0769778	0.022238	0.455708	0.34255	0.100276	-0.0571768	-0.0376909	0.593438	0.494164	0.241476	0.229138	0.0513162
TCGA-CV-7245	-0.0871423	0.598514	-0.0568944	-0.0963022	-0.226788	-0.105577	-0.168741	0.125705	0.264667	0.333411	0.0487088	-0.14794	0.593593	0.252314	0.399978	0.130912	0.0934699
TCGA-CV-7247	0.108439	0.588707	-0.149527	-0.0941037	-0.273649	-0.120372	-0.239131	-0.111727	0.259922	0.320294	0.103841	-0.233302	0.566392	0.18479	0.420336	0.105112	0.228602
TCGA-CV-7248	0.139486	0.572175	0.135715	0.013154	-0.152465	-0.0511333	-0.00770881	0.242841	0.361658	0.263464	0.0796451	-0.100177	0.565661	0.398054	0.392951	0.224846	0.207446
TCGA-CV-7250	-0.0644961	0.597679	0.106444	0.0791185	-0.154216	-0.0441506	-0.0839678	0.15726	0.287764	0.0354735	-0.0170816	-0.0918192	0.589698	0.303783	0.233643	0.236071	0.111191
TCGA-CV-7252	0.0923362	0.61262	0.180706	0.144453	-0.112928	0.0267604	-0.092298	0.284192	0.205521	0.269194	0.0337287	-0.0139411	0.611199	0.403714	0.420463	0.35932	0.0616339
TCGA-CV-7253	-0.130751	0.579762	-0.194213	-0.131525	-0.261821	-0.0926667	-0.183432	-0.0163976	0.222336	0.0380212	-0.082553	-0.205187	0.577345	0.193336	0.242859	-0.00726208	0.0966696
TCGA-CV-7254	0.230638	0.583598	0.260886	0.39737	0.0531959	-0.00977918	0.0362519	0.289136	0.372172	0.339108	0.202547	0.153061	0.582313	0.558103	0.418427	0.185926	0.300589
TCGA-CV-7255	-0.0303095	0.611627	-0.0881809	0.0381498	-0.270373	-0.0223483	-0.190763	0.0103798	0.287317	0.281405	0.0200465	-0.174771	0.599584	0.0866562	0.36237	0.366834	0.0297992
TCGA-CV-7261	-0.088605	0.600553	0.0547671	0.0545702	-0.183396	-0.0991681	-0.13907	-0.0584209	0.341302	0.301811	0.0782319	-0.117236	0.577037	0.327172	0.397093	0.137163	0.0649021
TCGA-CV-7263	0.10277	0.592979	0.10919	0.0294111	-0.113346	-0.0444856	-0.0251459	0.127522	0.317337	0.290775	0.0507904	-0.0629433	0.585757	0.440794	0.385774	0.262348	0.0843386
TCGA-CV-7406	-0.0156996	0.495292	-0.188004	0.0831207	-0.274643	-0.117412	-0.171344	-0.1588	0.429978	0.241064	0.107405	-0.235485	0.460157	0.328579	0.428768	0.0591859	0.138311
TCGA-CV-7407	-0.0780282	0.633563	0.276662	0.296518	-0.00135219	-0.129037	-0.0476717	0.430671	0.304656	0.202917	0.0503446	0.101892	0.628753	0.511102	0.34546	0.360951	0.037982
TCGA-CV-7410	0.0997044	0.629481	0.32755	0.250898	0.0662103	0.0545332	0.182191	0.365154	0.205339	0.271037	0.0553533	0.156206	0.630185	0.606033	0.429107	0.288415	0.20668
TCGA-CV-7411	-0.00985042	0.591006	0.0927341	-0.00227647	-0.137524	-0.055543	-0.106278	0.0696301	0.314711	0.27507	0.0585435	-0.0939154	0.575123	0.337867	0.388319	0.239058	0.0670743
TCGA-CV-7413	-0.0662275	0.618836	0.146091	0.0611986	-0.0807269	-0.0382646	-0.0317296	0.233415	0.249378	0.308568	0.064552	-0.0224943	0.621682	0.472552	0.424978	0.299519	0.0291866
TCGA-CV-7414	-0.0425758	0.593229	0.0911161	0.174228	-0.180391	-0.079843	-0.131867	0.354077	0.315213	0.220289	-0.0277277	-0.136757	0.571247	0.284656	0.357733	0.225187	0.0244594
TCGA-CV-7415	0.0184676	0.62691	0.308331	0.420229	0.0193391	0.0837068	0.0131314	0.323888	0.274776	0.340572	0.0960383	0.233542	0.629307	0.496549	0.433926	0.454049	0.0735691
TCGA-CV-7416	-0.0572017	0.568513	-0.0609914	0.0571574	-0.164245	-0.0427923	-0.182531	0.0595174	0.226157	0.335216	0.0338599	-0.0897929	0.556735	0.39428	0.437617	0.369596	0.0624226
TCGA-CV-7418	-0.0818465	0.58252	0.250727	0.0694299	-0.0964827	-0.0968565	-0.0862247	0.313995	0.338183	0.187771	0.0390003	-0.0128533	0.577123	0.374343	0.279388	0.298064	0.106832
TCGA-CV-7421	0.094528	0.577338	-0.0531953	0.0347969	-0.195553	-0.0552376	-0.213672	0.0605531	0.433064	0.33738	0.185652	-0.142234	0.548517	0.293171	0.445603	0.335213	0.152291
TCGA-CV-7422	0.0166307	0.595958	0.149905	0.303642	-0.0524088	0.0124238	-0.067589	0.163392	0.284691	0.22967	0.0313037	0.0318706	0.575534	0.344194	0.319605	0.442102	0.114666
TCGA-CV-7423	-0.0731545	0.592726	-0.10532	-0.0248506	-0.212848	-0.0758252	-0.191086	-0.173081	0.238657	0.272108	0.0230931	-0.165363	0.586697	0.186886	0.378775	0.276742	0.0230895
TCGA-CV-7424	-0.100548	0.591319	0.23889	0.163108	-0.105791	-0.0711799	-0.0227311	0.347793	0.342757	0.417783	0.191786	-0.0262646	0.583277	0.386103	0.426605	0.195111	0.0566034
TCGA-CV-7425	0.0139595	0.619779	0.310036	0.328144	0.00617571	0.0428125	0.0115213	0.384627	0.245189	0.121244	-0.0266494	0.166558	0.613323	0.482769	0.326345	0.429952	0.103851
TCGA-CV-7427	-0.0243764	0.630899	0.376278	0.39912	0.0911308	-0.0178453	0.00836422	0.453633	0.277344	0.24119	0.00564407	0.221879	0.624731	0.572009	0.329284	0.448205	0.120457
TCGA-CV-7428	0.10021	0.63178	0.326999	0.173034	-0.0336676	-0.014807	0.0184288	0.378039	0.245331	0.151165	-0.0380191	0.089659	0.626912	0.496495	0.3536	0.442472	0.10592
TCGA-CV-7429	0.00981381	0.580084	0.114697	0.135579	-0.0769102	-0.00622675	-0.115416	0.217382	0.10587	0.343345	0.0757177	0.0243873	0.554051	0.360929	0.43056	0.283476	-0.0671886
TCGA-CV-7430	-0.113352	0.566069	-0.137314	-0.129006	-0.233263	-0.0872886	-0.220349	-0.0758884	0.272625	0.147874	-0.0187387	-0.201838	0.527029	0.144197	0.341073	0.11507	0.0331247
TCGA-CV-7432	-0.0491419	0.623844	0.12375	0.00434092	-0.171941	-0.0482954	-0.143972	0.0299468	0.225704	0.157617	0.0214162	-0.0940992	0.617071	0.195879	0.346103	0.258209	0.0699454
TCGA-CV-7433	0.105818	0.621194	0.402062	0.274052	0.120728	0.0527339	0.0967107	0.514989	0.336355	0.402298	0.146753	0.261056	0.621938	0.544206	0.475233	0.49252	0.0562456
TCGA-CV-7434	-0.0832003	0.618333	0.263666	0.409759	0.00630132	-0.0518259	-0.0875538	0.34699	0.149622	0.254544	0.0626645	0.183693	0.616744	0.276654	0.300608	0.522628	0.0398468
TCGA-CV-7435	-0.00149167	0.592132	0.175924	0.169383	-0.0534156	0.0220178	-0.0150026	0.306779	0.349353	0.41286	0.146694	0.0294689	0.592116	0.409737	0.474784	0.457304	0.10023
TCGA-CV-7437	-0.157459	0.592456	-0.073413	0.0427761	-0.187377	-0.11231	-0.127196	-0.0043781	0.300974	0.165944	-0.0343865	-0.142567	0.584284	0.379909	0.337835	0.111181	0.0238957
TCGA-CV-7438	0.0453862	0.618184	0.139373	0.163334	-0.077577	-0.013477	-0.0276797	0.0837687	0.262221	0.354173	0.119237	0.0197406	0.62015	0.435437	0.454203	0.446699	0.11839
TCGA-CV-7440	0.091498	0.614171	0.0775034	0.0182619	-0.17132	0.0330512	-0.11897	0.0856805	0.264695	0.295341	0.0305753	-0.0881329	0.610683	0.333201	0.413934	0.23442	0.171689
TCGA-CV-7446	-0.0977199	0.607526	0.100606	-0.0709518	-0.188051	-0.0662726	-0.113511	-0.0217369	0.322725	0.211096	-0.0180234	-0.125843	0.588604	0.344437	0.309359	0.207715	0.136267
TCGA-CV-7568	-0.110011	0.58926	0.095661	0.059938	-0.144449	-0.0723997	-0.159169	0.00678474	0.194363	0.296114	-0.00856695	-0.0490801	0.584727	0.350512	0.413512	0.260729	0.0515777
TCGA-CV-A45O	-0.109716	0.619393	0.178365	0.283904	0.00562882	-0.0694927	-0.0743848	0.151859	0.28349	0.118762	-0.00457309	0.113374	0.610603	0.413743	0.276706	0.436491	0.0517478
TCGA-CV-A45P	-0.0284795	0.614295	0.137805	0.0319732	-0.167261	-0.0189684	-0.0553998	0.125464	0.279854	0.150273	-0.0567548	-0.0813061	0.606895	0.216038	0.312682	0.343576	0.00272722
TCGA-CV-A45Q	-0.18556	0.605841	0.207292	0.347262	-0.0105829	-0.115146	-0.0623803	0.342522	0.246521	0.124193	-0.00334141	0.103395	0.605981	0.348057	0.294585	0.322038	-0.11417
TCGA-CV-A45R	0.0482535	0.62004	0.239679	0.272795	-0.0236619	-0.0437791	-0.0311456	0.229682	0.313223	0.186543	0.0712619	0.0844086	0.621029	0.366511	0.35894	0.427213	0.0559694
TCGA-CV-A45T	0.0261978	0.63031	0.396255	0.333416	0.0784313	-0.0363789	0.132064	0.489307	0.263841	0.290853	0.0489546	0.224507	0.630568	0.515523	0.393012	0.508694	0.119932
TCGA-CV-A45U	-0.263845	0.615222	0.203093	-0.0377848	-0.131258	-0.0897492	-0.0200199	0.254822	0.336955	0.148251	-0.0222519	-0.0565652	0.612046	0.261461	0.259906	0.242562	0.0535193
TCGA-CV-A45V	0.0595734	0.612797	0.262363	0.107089	-0.0653025	-0.0148728	-0.00648861	0.371754	0.304452	0.211414	-0.00748467	0.000568105	0.609993	0.374173	0.336678	0.321297	0.13146
TCGA-CV-A45W	0.015779	0.601744	0.303357	0.342538	0.0170463	-0.0184208	0.0455765	0.332219	0.306118	0.226557	-0.0408269	0.137149	0.593858	0.476112	0.286331	0.217093	0.128695
TCGA-CV-A45X	-0.114885	0.585706	-0.0552262	-0.113929	-0.179393	-0.0994091	-0.115943	-0.126555	0.291875	0.0750636	0.011191	-0.173867	0.571187	0.294051	0.277197	0.250152	0.0895344
TCGA-CV-A45Y	-0.00785402	0.614068	0.261033	0.248751	0.0183189	0.0269197	0.118385	0.313483	0.344909	0.395883	0.135215	0.144264	0.616777	0.534963	0.462144	0.286603	0.143353
TCGA-CV-A45Z	-0.113702	0.610214	0.270136	0.186307	-0.046266	0.0232699	0.0291568	0.353954	0.295016	0.1979	-0.0215012	0.0431146	0.609654	0.472921	0.285174	0.25551	0.0587387
TCGA-CV-A460	-0.00238996	0.586741	0.293765	0.190434	0.0428647	0.072497	0.0916275	0.34278	0.38158	0.296681	0.140006	0.140131	0.5881	0.490784	0.384246	0.329732	0.0911994
TCGA-CV-A461	-0.0960882	0.628611	0.439849	0.248322	0.0682223	0.0407786	0.0850147	0.535439	0.304051	0.152994	0.0404604	0.213952	0.631072	0.568817	0.26519	0.506181	0.0522891
TCGA-CV-A463	-0.0942182	0.621086	0.160798	-0.034503	-0.164965	-0.0928896	-0.155957	0.14269	0.194507	0.096164	-0.0612334	-0.0911009	0.613291	0.382744	0.299665	0.341832	0.0613451
TCGA-CV-A464	0.142794	0.624326	0.191174	0.0488489	-0.145515	-0.0152781	-0.0388086	0.205671	0.226501	0.357272	0.0860143	-0.0644785	0.619129	0.447669	0.443688	0.499666	0.0954726
TCGA-CV-A465	-0.102966	0.592634	-0.0857427	-0.104767	-0.268758	-0.0956432	-0.168318	-0.124006	0.244357	0.0334444	-0.076938	-0.22064	0.576761	0.17678	0.269725	0.289811	0.0234494
TCGA-CV-A468	-0.0307786	0.618195	0.39858	0.220788	0.064085	-0.00374184	0.138003	0.507137	0.34272	0.339698	0.0599746	0.199246	0.62013	0.50294	0.387937	0.508862	0.037533
TCGA-CV-A6JD	-0.149682	0.623486	0.326643	0.375433	0.0629184	0.0562847	0.0277742	0.391651	0.183958	0.432284	0.0976397	0.227499	0.627513	0.554175	0.452134	0.449951	-0.020313
TCGA-CV-A6JE	-0.036254	0.621528	0.371963	0.210832	0.0673537	-0.0415288	0.0676421	0.507291	0.288839	0.303117	0.0436116	0.210141	0.625698	0.422136	0.405972	0.421771	-0.0972772
TCGA-CV-A6JM	-0.0792854	0.57012	0.0514074	0.0360737	-0.0883782	-0.0283983	-0.0117694	0.0863944	0.297751	0.141026	0.00547141	-0.0248761	0.566763	0.272113	0.308114	0.221364	-0.147361
TCGA-CV-A6JN	-0.0107611	0.62515	0.254759	0.268318	-0.000780021	-0.0258038	0.0284615	0.330274	0.249308	0.140137	-0.0381669	0.13926	0.62469	0.426151	0.311718	0.460539	-0.031138
TCGA-CV-A6JO	-0.0858041	0.628615	0.381345	0.329495	0.0747606	0.0318171	0.0274824	0.4606	0.248713	0.226683	0.0452006	0.220627	0.62944	0.432596	0.308621	0.487461	0.0859388
TCGA-CV-A6JT	0.00328165	0.595225	0.220652	0.255584	0.0366515	-0.0365117	0.0241887	0.279624	0.275144	0.323359	0.0652692	0.117328	0.596688	0.479576	0.432928	0.504731	-0.0217784
TCGA-CV-A6JU	0.096475	0.615839	-0.140501	0.0102248	-0.155715	-0.0114258	-0.0437075	-0.179493	0.342949	0.137677	-0.108798	-0.113727	0.615569	0.431155	0.328563	0.317501	0.048045
TCGA-CV-A6JY	-0.0774567	0.594397	-0.11801	-0.172215	-0.229692	-0.133133	-0.105164	-0.070963	0.229206	0.0576552	-0.122588	-0.19289	0.555163	0.28659	0.218673	0.154025	0.0803384
TCGA-CV-A6JZ	0.0145346	0.632197	0.437548	0.263264	0.117458	-0.016042	0.0459185	0.498578	0.255076	0.266038	0.0543015	0.200352	0.63179	0.521795	0.383624	0.422807	0.0644179
TCGA-CV-A6K0	0.0729301	0.616799	0.280036	0.341672	0.0114908	-0.0508902	0.0366278	0.276202	0.299966	0.326692	0.0734658	0.149131	0.616033	0.535322	0.411907	0.387067	0.130518
TCGA-CV-A6K1	0.0168066	0.614882	0.185406	0.0891738	-0.0648094	-0.059556	0.0184838	0.418956	0.268799	0.182049	-0.0796052	0.019962	0.61759	0.307839	0.319232	0.403262	-0.086073
TCGA-CV-A6K2	-0.126243	0.608239	0.239507	0.165299	-0.0392818	-0.0625182	-0.0991019	0.368885	0.259411	0.186457	0.0278505	0.0265942	0.606478	0.328479	0.295855	0.379775	0.0800128
TCGA-CX-7082	-0.0577547	0.59654	0.17309	0.00727822	-0.146732	-0.0520458	-0.0853488	0.0490341	0.301365	0.236529	-0.0116347	-0.070079	0.57882	0.358523	0.313103	0.192294	0.0207323
TCGA-CX-7085	0.209385	0.611832	0.368577	0.318648	0.082445	0.0186077	0.0890515	0.45234	0.36817	0.411831	0.193203	0.211592	0.609279	0.472109	0.490942	0.376	0.223572
TCGA-CX-7086	-0.0664677	0.593135	0.118724	0.0234429	-0.149749	-0.028025	-0.0751379	0.0606561	0.23586	0.0588694	-0.126631	-0.0898481	0.576508	0.305148	0.235356	0.389251	0.137677
TCGA-CX-7219	-0.0120792	0.616923	0.226073	0.111545	-0.0325606	-0.0331075	-0.0474527	0.200701	0.304966	0.414799	0.185242	0.045256	0.611677	0.435746	0.418439	0.285156	0.0970926
TCGA-CX-A4AQ	-0.0545534	0.598918	0.211551	0.117274	-0.0377495	0.126073	0.148619	0.283956	0.261288	0.278986	0.134397	0.0605046	0.607094	0.616994	0.38615	0.258155	0.115657
TCGA-D6-6515	0.0371085	0.633174	0.353689	0.460838	0.115949	-0.0135738	0.0720082	0.452251	0.20974	0.424011	0.0266726	0.269949	0.629638	0.586493	0.426416	0.498388	0.113543
TCGA-D6-6516	0.0783326	0.618043	0.345679	0.241911	-0.00237927	-0.0716475	-0.0274156	0.4577	0.202703	0.232492	-0.0418268	0.119362	0.608231	0.410284	0.288318	0.459307	0.149133
TCGA-D6-6517	-0.0152394	0.607114	-0.0528955	0.0829874	-0.0971867	-0.0376491	-0.0200142	-0.050988	0.162204	0.223826	0.0165124	-0.02011	0.604135	0.424656	0.405324	0.224623	0.105727
TCGA-D6-6823	0.0445909	0.606663	0.00801624	-0.0900815	-0.232635	-0.057568	-0.10306	-0.0806133	0.234663	0.227765	-0.0941454	-0.180721	0.59841	0.225323	0.294329	0.372435	0.129301
TCGA-D6-6824	0.129234	0.596522	0.274471	0.182341	-0.0870316	-0.0478649	-0.0462677	0.40039	0.413817	0.280578	0.11784	-0.0231336	0.596828	0.499316	0.414957	0.351259	0.270299
TCGA-D6-6825	0.0478535	0.62553	0.376618	0.290554	0.0857264	-0.014646	0.0792678	0.417549	0.241258	0.256208	0.0471248	0.215327	0.622887	0.465479	0.360365	0.453568	0.137408
TCGA-D6-6826	-0.000435288	0.583621	0.135175	0.100801	-0.0762567	-0.0201228	-0.0603536	0.169669	0.353613	0.288735	0.123305	-0.010254	0.570108	0.479187	0.398624	0.338177	0.143115
TCGA-D6-6827	-0.0519381	0.578309	-0.0573333	-0.0578947	-0.172367	0.00152796	-0.137845	-0.12316	0.301818	0.189277	0.0762279	-0.135687	0.540205	0.433815	0.290687	0.0692261	0.149765
TCGA-D6-8568	0.153637	0.621277	0.120714	0.0859405	-0.163156	-0.0387959	-0.074899	0.0180753	0.339868	0.332075	0.110798	-0.0690808	0.617303	0.328348	0.429066	0.296924	0.253277
TCGA-D6-8569	-0.014941	0.619339	0.16956	0.117138	-0.114534	-0.0154404	-0.0529239	0.168575	0.229254	0.268493	0.0194947	-0.0220561	0.621803	0.371775	0.401668	0.456786	0.112207
TCGA-D6-A4Z9	0.0284024	0.635531	0.19785	0.0861738	-0.119822	-0.0211965	-0.0650853	0.267778	0.248721	0.177858	0.00730844	-0.0483886	0.620677	0.301469	0.337711	0.363848	0.0460419
TCGA-D6-A4ZB	-0.0775696	0.59815	0.035039	-0.0170188	-0.203085	-0.081364	-0.0605981	0.11083	0.280417	0.2799	-0.0116041	-0.149514	0.598652	0.251257	0.351705	0.204518	0.0482128
TCGA-D6-A6EK	0.00127788	0.627748	0.345861	0.1833	0.0681595	-0.0206066	0.147611	0.454291	0.259236	0.149744	-0.115898	0.181162	0.625626	0.480941	0.312905	0.429953	0.0925885
TCGA-D6-A6EM	0.035088	0.63417	0.414569	0.312653	0.101836	0.0609411	0.0970604	0.518662	0.178526	0.103591	-0.0524741	0.249176	0.635653	0.541459	0.298377	0.461758	0.102163
TCGA-D6-A6EN	-0.0106192	0.63194	0.456662	0.365115	0.203028	0.0868816	0.0996866	0.572957	0.294312	0.149344	0.0963018	0.344615	0.632836	0.539198	0.31988	0.441608	-0.0357102
TCGA-D6-A6EO	-0.00225282	0.608509	0.0487977	-0.0984876	-0.244867	-0.100132	-0.0855675	0.300044	0.305866	0.205748	0.0725678	-0.191679	0.604988	0.139598	0.285633	0.418772	0.166342
TCGA-D6-A6EP	0.105737	0.542791	-0.001362	-0.153163	-0.213068	-0.0884376	-0.0831748	0.15663	0.15118	0.30779	0.219961	-0.168761	0.550828	0.318919	0.359455	0.210591	0.0156509
TCGA-D6-A6EQ	0.0365331	0.571596	0.245039	0.092731	-0.0514784	-0.0017161	0.0426799	0.293277	0.250179	0.335029	0.0576878	0.0312445	0.579919	0.490843	0.413809	0.243778	0.0708414
TCGA-D6-A6ES	-0.0608017	0.565887	-0.110382	-0.103816	-0.11405	-0.108739	-0.0402512	-0.0586046	0.219822	0.0666749	-0.0462552	-0.0927146	0.556052	0.385091	0.269207	0.168686	-0.00280232
TCGA-D6-A74Q	-0.0831129	0.58704	0.120313	0.0691021	-0.150944	-0.0873022	0.00955217	0.367963	0.329872	0.23938	0.0108448	-0.0887704	0.587847	0.296025	0.282471	0.384978	-0.0326084
TCGA-DQ-5624	-0.0405802	0.585341	-0.0313353	0.0979481	-0.110027	-0.0326603	-0.0475279	-0.0919555	0.340991	0.398382	0.149403	-0.0135748	0.572918	0.428633	0.439324	0.331185	0.0513794
TCGA-DQ-5625	0.0611162	0.625737	0.459753	0.371016	0.141619	-0.000313994	0.0550103	0.576379	0.285055	0.240547	0.0474825	0.25727	0.625186	0.499023	0.393659	0.460588	0.0645082
TCGA-DQ-5629	-0.0820098	0.584181	-0.11761	0.0121792	-0.240149	-0.154721	-0.153568	-0.0615869	0.316499	0.266438	0.000528499	-0.175754	0.568874	0.169814	0.341919	0.142565	0.139598
TCGA-DQ-5630	-0.00984542	0.623096	0.382294	0.232517	0.0631624	-0.00344965	-0.00883945	0.576428	0.337327	0.424143	0.122624	0.130743	0.625414	0.566458	0.446324	0.451228	0.0846879
TCGA-DQ-5631	-0.023553	0.590432	-0.198314	-0.0470138	-0.217656	-0.0825479	-0.187647	-0.167634	0.248314	0.369576	0.0195366	-0.141874	0.580827	0.343726	0.436233	0.125651	0.0199784
TCGA-DQ-7588	-0.129745	0.589323	-0.182115	-0.115851	-0.28126	0.0368153	-0.215818	-0.178496	0.197351	0.156317	-0.0244689	-0.182266	0.586854	-0.0792434	0.30898	-0.0437152	0.0358325
TCGA-DQ-7591	0.0599382	0.57167	0.374537	0.070039	0.00108644	0.0359389	0.0816133	0.437682	0.369414	0.0517238	0.0754654	0.0853066	0.585741	0.521707	0.287575	0.204766	0.0657421
TCGA-DQ-7592	-0.0637735	0.625355	0.257301	0.00559341	-0.0974533	-0.0995685	-0.0834342	0.256325	0.268601	0.299534	0.0653144	-0.011714	0.614461	0.325434	0.3755	0.434011	0.106814
TCGA-F7-7848	0.00171613	0.535856	0.0953186	-0.0383711	-0.12824	0.00624759	0.00545219	0.279662	0.328802	0.215482	0.0219097	-0.0809998	0.50948	0.398813	0.286725	0.117218	0.219842
TCGA-F7-8298	-0.0134922	0.596464	0.14394	0.146543	-0.111766	-0.0489884	-0.0796601	0.309145	0.198004	0.34444	0.080417	-0.0119656	0.588587	0.307977	0.440044	0.165115	0.0831914
TCGA-F7-8489	-0.0561909	0.634169	0.3481	0.255552	0.02917	-0.0205292	0.0564183	0.435403	0.246227	0.287648	0.0463192	0.157545	0.629322	0.53608	0.360794	0.442361	0.0697746
TCGA-F7-A50G	-0.0480244	0.6263	0.307954	0.339962	0.0102906	-0.00284429	0.017835	0.327336	0.260733	0.179937	0.00484669	0.163375	0.622542	0.50253	0.302266	0.457301	0.105475
TCGA-F7-A50I	-0.0976364	0.592793	0.234822	0.198791	-0.0711888	-0.0871534	-0.0774172	0.189179	0.372395	0.326348	0.124906	0.0247399	0.599316	0.428247	0.418628	0.237376	0.082173
TCGA-F7-A50J	-0.089687	0.614356	0.249591	0.107274	-0.0752456	-0.0325656	-0.0361727	0.204575	0.270448	0.261873	0.0174072	0.0119119	0.610399	0.382732	0.382844	0.360645	-0.00774659
TCGA-F7-A61S	-0.136436	0.631523	0.358896	0.336857	0.0382184	0.0242595	0.0259757	0.497835	0.245239	0.11673	-0.0278237	0.194899	0.63244	0.428841	0.334133	0.537621	0.0165035
TCGA-F7-A61V	-0.0803779	0.595449	0.135281	0.0837226	-0.135233	-0.0226377	-0.0905579	0.239646	0.269756	0.0549881	-0.0707798	-0.0513132	0.593129	0.29572	0.263456	0.0595467	-0.0124552
TCGA-F7-A61W	-0.0910041	0.594936	-0.152718	0.0322097	-0.229452	-0.106894	-0.197137	-0.273592	0.186823	0.201479	-0.064658	-0.13111	0.588842	0.227047	0.371799	0.295091	0.0300754
TCGA-F7-A620	-0.0663661	0.637989	0.422963	0.352764	0.0718721	0.00603664	0.0370076	0.560899	0.284242	0.159385	0.0438465	0.224029	0.636996	0.47832	0.344053	0.543776	0.0531964
TCGA-F7-A622	-0.0471024	0.597127	0.0384388	-0.0137403	-0.225437	-0.0426844	-0.114203	-0.0396591	0.227885	0.0132006	-0.00561679	-0.151879	0.600184	0.198847	0.250311	0.467844	0.0483228
TCGA-F7-A623	-0.0437886	0.592237	0.13891	-0.100458	-0.143639	-0.104932	-0.0146432	0.0867245	0.204557	0.096152	-0.0304215	-0.0907645	0.586347	0.284955	0.22437	0.407655	0.0873434
TCGA-F7-A624	-0.0781806	0.620992	0.521007	0.470562	0.231176	-0.0253875	0.110785	0.582209	0.0260426	0.151759	0.107674	0.36729	0.620429	0.49158	0.29449	0.297808	-0.100365
TCGA-H7-7774	-0.155597	0.624071	0.254733	0.110523	-0.0615861	-0.00735682	-0.0614845	0.226518	0.26186	0.100535	-0.109372	-0.00894926	0.615318	0.459877	0.239425	0.43676	0.0480234
TCGA-H7-8501	-0.0570713	0.627213	0.486184	0.400826	0.196069	0.0538846	0.0788088	0.603912	0.313628	0.322097	0.101125	0.356696	0.62891	0.589095	0.362952	0.482573	0.0216711
TCGA-H7-8502	-0.000696582	0.599499	0.11167	0.0313535	-0.13252	-0.0477083	-0.142766	0.0692168	0.254265	0.322818	0.0757555	-0.0541123	0.601778	0.285553	0.364504	0.305909	0.0878354
TCGA-H7-A6C4	-0.0478147	0.621765	0.186933	0.259237	-0.0436071	-0.0699476	-0.0563085	0.0715966	0.326803	0.275657	0.0589923	0.0613037	0.619331	0.407413	0.40358	0.441473	0.0475903
TCGA-H7-A76A	-0.0250233	0.610966	0.380346	0.223609	0.12443	-0.0112591	0.157236	0.495667	0.352567	0.323309	0.0367606	0.219879	0.614344	0.580935	0.439033	0.32384	0.101475
TCGA-HD-7229	-0.168269	0.628273	0.323975	0.405685	-0.0196497	-0.0638425	-0.0438537	0.426226	0.244746	0.112219	-0.00595613	0.160647	0.628916	0.385898	0.319929	0.495985	0.14189
TCGA-HD-7753	-0.0612664	0.593582	0.176964	0.0816392	-0.106898	-0.0691553	-0.0641532	0.237343	0.270573	0.368175	0.0291363	-0.00243919	0.596033	0.272311	0.447827	0.336599	0.0634395
TCGA-HD-7754	-0.00997231	0.492879	-0.145777	-0.0645464	-0.199664	-0.0638236	-0.102398	-0.098947	0.384401	0.320507	-0.0121144	-0.167038	0.464806	0.401672	0.395741	0.0347373	0.0113879
TCGA-HD-7831	0.0407517	0.577243	-0.0644714	0.123075	-0.183146	-0.108621	-0.0996561	-0.103489	0.334946	0.525978	0.256899	-0.0743799	0.56741	0.394051	0.565748	0.0453204	0.033845
TCGA-HD-7832	-0.13737	0.63073	0.202291	0.278177	-0.0208073	0.0415248	-0.0625593	0.183743	0.227324	0.183428	0.0454814	0.108982	0.627062	0.367775	0.323208	0.540419	-0.0112438
TCGA-HD-8224	0.0314549	0.597248	-0.0588794	0.0467788	-0.179629	-0.115663	-0.0781673	0.0555661	0.327066	0.116663	-0.0228185	-0.137466	0.585023	0.357203	0.368209	0.205632	0.0719288
TCGA-HD-8314	-0.0355119	0.542768	0.108461	0.0770981	-0.0881923	-0.133274	-0.04353	0.0354444	0.39619	0.128525	-0.0280479	-0.0324173	0.530036	0.41846	0.399205	0.333156	0.0639144
TCGA-HD-8634	-0.0469007	0.620488	0.138788	0.181996	-0.113502	-0.0205809	-0.0809846	0.00661812	0.254471	0.125082	-0.0340379	-0.0082587	0.616955	0.303277	0.311625	0.485602	0.0901027
TCGA-HD-8635	-0.0710958	0.601559	0.148141	0.0792396	-0.16799	-0.0980582	-0.112411	0.288161	0.260048	0.216379	0.0635006	-0.0734015	0.588961	0.312004	0.428589	0.271946	0.0835389
TCGA-HD-A4C1	-0.0279754	0.614308	0.125264	0.104659	-0.152968	-0.0630378	-0.152642	0.0892068	0.269746	0.296893	0.0749146	-0.0650349	0.609273	0.263052	0.339418	0.184017	0.0680854
TCGA-HD-A633	-0.058746	0.602471	-0.0854722	-0.0814971	-0.198208	-0.0791488	-0.204122	0.152019	0.303548	0.233771	0.0970982	-0.160279	0.589948	0.245362	0.374501	0.109045	0.0411043
TCGA-HD-A634	0.0522597	0.508185	-0.275639	-0.22403	-0.304903	-0.238996	-0.286258	-0.249392	0.353732	0.0565603	-0.168792	-0.283519	0.469685	0.159049	0.235535	-0.175852	-0.17077
TCGA-HD-A6HZ	0.0424738	0.613299	0.256346	0.15112	-0.0390894	-0.0581547	0.028413	0.260601	0.30097	0.306875	0.0646972	0.0524205	0.605695	0.490348	0.34553	0.206715	0.163896
TCGA-HD-A6I0	-0.0138484	0.628233	0.311662	0.285628	0.0084108	-0.0730831	0.0301717	0.41302	0.261545	0.143446	0.0645212	0.16467	0.629759	0.434239	0.325165	0.384216	-0.0383577
TCGA-HL-7533	-0.0340813	0.623931	0.374325	0.536832	0.0489638	-0.0378297	-0.0260633	0.410949	0.26154	0.192087	-0.0521452	0.264761	0.627046	0.561807	0.324179	0.449875	-0.0230423
TCGA-IQ-7630	-0.166559	0.616762	0.172224	0.0755271	-0.0889311	-0.0194109	-0.0810404	0.356948	0.263746	0.365169	-0.0128728	-0.00374534	0.617249	0.384899	0.390325	0.44452	0.028406
TCGA-IQ-7631	0.202507	0.536381	-0.282831	-0.0413591	-0.352593	-0.15056	-0.204446	-0.17164	0.345961	0.398978	0.151585	-0.319256	0.503941	0.203367	0.442183	0.0917385	0.0563445
TCGA-IQ-7632	-0.0452623	0.594364	0.0644804	-0.0676518	-0.235482	-0.00226628	-0.125355	-0.144325	0.246198	0.162577	-0.108762	-0.169964	0.570037	0.221651	0.272907	0.22548	0.0772228
TCGA-IQ-A61E	-0.160417	0.631433	0.319099	0.202364	-0.0110651	-0.0673823	-0.0385537	0.452738	0.207409	0.319433	0.0470399	0.103288	0.63356	0.361633	0.378708	0.412152	-0.0118211
TCGA-IQ-A61G	-0.257753	0.605077	-0.00872101	-0.0635196	-0.199217	-0.0323574	-0.108085	0.00580326	0.207316	0.0539378	-0.074032	-0.128517	0.602765	0.263714	0.20665	0.27956	-0.0268923
TCGA-IQ-A61H	-0.0337455	0.568044	0.104733	0.252092	-0.116153	-0.0667708	-0.128524	0.0391379	0.304252	0.25469	0.00326735	-0.0111278	0.551572	0.260148	0.371936	0.0745687	0.154409
TCGA-IQ-A61I	-0.00256139	0.58352	0.276781	0.17067	-0.0433956	0.0851355	0.0233298	0.399051	0.364373	0.0605976	0.00715969	0.0478228	0.594983	0.456947	0.239033	0.446644	-0.0929031
TCGA-IQ-A61J	0.00308936	0.613948	0.190963	0.073986	-0.097719	-0.0741043	-0.0558288	0.188638	0.312068	0.339551	0.0562352	-0.00991452	0.610673	0.502977	0.416208	0.341857	0.0596125
TCGA-IQ-A61O	0.17706	0.551518	-0.0298078	0.280173	-0.088501	0.0996892	-0.0595928	-0.0490771	0.276896	0.484868	0.228675	0.035044	0.540622	0.494486	0.58119	0.173578	-0.00369608
TCGA-IQ-A6SG	-0.100254	0.534802	-0.120861	-0.120574	-0.220944	-0.106	-0.12249	-0.0641713	0.267295	0.210925	0.0300409	-0.174529	0.496661	0.177421	0.351197	0.153721	0.0574648
TCGA-IQ-A6SH	0.000476728	0.625632	0.321339	0.131058	-0.00306866	-0.0178348	0.0166621	0.478408	0.262487	0.192575	0.0311424	0.0885521	0.627045	0.422863	0.327443	0.519489	0.0172014
TCGA-KU-A66S	-0.111093	0.574157	0.108775	-0.0220773	-0.145877	-0.106844	-0.134248	0.255115	0.400305	0.166782	0.0451557	-0.0498751	0.580144	0.270513	0.297858	0.178689	-0.0773774
TCGA-KU-A66T	-0.190342	0.551759	-0.160097	-0.127904	-0.271815	-0.0200072	-0.126019	-0.0245088	0.294251	0.129552	0.0785095	-0.242485	0.509311	0.0752613	0.269724	0.199748	0.0545046
TCGA-KU-A6H7	-0.0480623	0.636836	0.445056	0.334547	0.119718	-0.00832435	0.0748716	0.530475	0.306514	0.081585	-0.00132067	0.231224	0.627069	0.51331	0.264214	0.457755	-0.00601867
TCGA-KU-A6H8	0.106597	0.573088	0.212067	-0.0631385	-0.157986	-0.0788334	-0.0860601	0.296893	0.343825	0.13884	0.0407325	-0.108973	0.564161	0.358064	0.293811	0.134915	0.0100539
TCGA-MT-A51W	-0.132987	0.622097	0.298279	0.149794	-0.0885327	-0.0860129	-0.0944426	0.37476	0.272492	0.21336	-0.00503087	0.0122636	0.616414	0.338437	0.280732	0.488172	-0.00242668
TCGA-MT-A51X	0.0149318	0.602273	0.0911584	-0.062447	-0.191666	-0.126247	-0.0909999	0.0991955	0.275862	0.245926	-0.00071602	-0.132364	0.604068	0.274542	0.390355	0.265721	0.00970899
TCGA-MT-A67A	-0.0201027	0.610477	0.331416	0.0289578	-0.104538	-0.0494282	-0.0890423	0.467422	0.249143	0.105845	-0.0236077	-0.0440189	0.602202	0.281228	0.283545	0.265991	-0.0154815
TCGA-MT-A67D	0.067044	0.604861	0.122664	0.0924249	-0.114822	-0.0333248	-0.0201569	0.081385	0.349558	0.309176	0.0784859	-0.0484899	0.600546	0.342618	0.387954	0.421367	0.129698
TCGA-MT-A67F	0.020197	0.621742	0.502162	0.502805	0.250646	0.0639889	0.174032	0.575002	0.329871	0.288795	0.086084	0.444159	0.623924	0.545356	0.390425	0.492789	0.0287043
TCGA-MT-A7BN	0.00154129	0.572941	0.29589	0.133664	0.0383256	-0.0753612	0.0305386	0.380409	0.397567	0.288878	0.0896111	0.144268	0.575877	0.517811	0.389754	0.176301	-0.0879528
TCGA-MZ-A5BI	0.0684085	0.613297	0.317643	0.371748	0.0967537	0.181772	0.205695	0.331106	0.358001	0.245293	0.0496893	0.239596	0.615059	0.600663	0.297275	0.295487	0.0275679
TCGA-MZ-A6I9	0.0570222	0.570995	-0.036342	0.0161364	-0.219493	-0.123193	-0.0480631	0.0593919	0.330593	0.0488796	-0.109528	-0.16459	0.554121	0.367375	0.232728	0.189877	0.0850084
TCGA-MZ-A7D7	-0.232347	0.527655	0.00677568	-0.0224029	-0.208743	-0.0115093	-0.135495	-0.090734	0.237529	0.12743	-0.0260716	-0.149826	0.523491	0.129474	0.233894	0.277828	0.0624547
TCGA-P3-A5Q5	-0.12727	0.585547	0.463375	0.218468	0.16577	0.0556489	0.173423	0.550653	0.281573	0.0416453	-0.144814	0.269365	0.589905	0.586361	0.207403	0.249063	0.00256637
TCGA-P3-A5Q6	-0.0126117	0.578206	-0.0571179	-0.000479902	-0.182915	-0.0915155	-0.119175	-0.136187	0.325546	0.332319	0.0920451	-0.110038	0.579603	0.359427	0.45533	0.144098	0.0106597
TCGA-P3-A5QA	-0.161103	0.600483	0.134332	0.267578	-0.134564	-0.0738291	-0.201577	0.383815	0.269421	0.442015	0.175167	0.00884881	0.59156	0.215439	0.558807	0.222894	0.0243568
TCGA-P3-A5QE	-0.239727	0.622038	0.317915	0.268413	-0.0173479	0.00319799	0.119779	0.338274	0.336867	0.0102004	-0.00051514	0.0907197	0.623618	0.554282	0.204124	0.330124	-0.00851003
TCGA-P3-A5QF	-0.101112	0.610129	0.1909	0.122825	-0.127086	-0.0315007	-0.0853111	0.159748	0.379362	-0.000206207	-0.0349339	-0.0602635	0.604772	0.335104	0.201624	0.337837	0.0148882
TCGA-P3-A6SW	0.0118565	0.636866	0.32177	0.389479	0.00898791	-0.0681466	0.0545398	0.411931	0.256331	0.11833	-0.0542761	0.149622	0.637277	0.482993	0.281387	0.320878	0.0452179
TCGA-P3-A6SX	-0.0461932	0.581809	-0.180639	-0.114338	-0.260939	-0.133855	-0.19563	-0.133081	0.207354	0.264702	0.0119204	-0.199054	0.567242	0.0434844	0.397285	0.162487	0.0144731
TCGA-P3-A6T0	-0.138049	0.579445	-0.0905625	-0.0368812	-0.204565	-0.112016	-0.171654	0.108473	0.10986	0.331293	-0.00358239	-0.128951	0.554974	0.16151	0.387695	-0.0713734	0.00878136
TCGA-P3-A6T2	-0.100607	0.610845	0.0796153	0.172848	-0.125075	-0.0283708	-0.108391	0.0120497	0.248959	0.237872	0.1048	0.0135981	0.607874	0.213457	0.36589	0.34251	-0.0706568
TCGA-P3-A6T3	-0.156854	0.599154	-0.00758312	-0.0364016	-0.206269	-0.128895	-0.171973	-0.0743513	0.284262	0.284356	0.0450632	-0.126441	0.591837	0.184323	0.379373	0.122733	-0.00551642
TCGA-P3-A6T4	-0.156089	0.598614	-0.0374631	-0.0477054	-0.219432	-0.103027	-0.121327	-0.134915	0.258591	0.218309	-0.027641	-0.148879	0.598249	0.294455	0.290735	0.270811	0.0244315
TCGA-P3-A6T5	-0.0212103	0.589036	0.0338213	0.130929	-0.13647	-0.0838098	-0.0273606	0.131245	0.294394	0.264737	-0.00910052	-0.0327106	0.589572	0.402158	0.392056	0.402715	-0.00080545
TCGA-P3-A6T6	0.0354851	0.602466	-0.0684448	-0.0639778	-0.266628	-0.201176	-0.178673	-0.0818996	0.28406	-0.0245863	-0.142492	-0.213825	0.60532	0.2145	0.245444	0.0876837	0.0227809
TCGA-P3-A6T7	0.0144932	0.615366	0.221447	0.172494	-0.0929476	-0.035215	-0.12841	0.177734	0.279299	0.263005	0.0896179	0.019642	0.607651	0.260914	0.356838	0.43779	-0.0102338
TCGA-P3-A6T8	0.0289646	0.569727	-0.133193	-0.0549405	-0.241784	-0.0252966	-0.11831	0.00656353	0.280137	0.453384	0.0760886	-0.163311	0.562884	0.166035	0.472449	0.125143	0.0473663
TCGA-QK-A64Z	-0.092774	0.624532	0.185292	0.0500825	-0.126815	-0.0463238	-0.158069	0.234287	0.134217	0.232427	0.0201029	-0.0647901	0.626186	0.269782	0.342146	0.442686	0.0829477
TCGA-QK-A652	0.0102552	0.613758	0.204029	0.144449	-0.0916789	-0.0637698	0.00468674	0.191384	0.284016	0.218659	0.0245271	-0.0059713	0.615048	0.432059	0.381556	0.508139	0.108607
TCGA-QK-A6IF	-0.19222	0.57392	0.30417	0.171275	0.0353529	0.0165367	0.144492	0.384069	0.378244	0.158725	0.0645625	0.127784	0.577671	0.560731	0.331118	0.207901	0.0442002
TCGA-QK-A6IG	-0.0780528	0.630408	0.314718	0.290255	0.0208645	-0.0924621	-0.0104531	0.453017	0.285335	0.290699	0.0995111	0.15398	0.628809	0.378222	0.377035	0.443311	-0.0230787
TCGA-QK-A6IH	-0.0663527	0.601087	0.053579	-0.0374643	-0.167408	-0.0983374	-0.13104	0.148605	0.289642	0.218658	0.0622835	-0.101778	0.590918	0.317704	0.346332	0.270707	0.000870224
TCGA-QK-A6II	-0.02693	0.617147	0.197276	0.150715	-0.0158355	-0.0615551	-0.0574555	0.28999	0.286786	0.101982	0.0410132	0.045681	0.618294	0.425435	0.284856	0.276128	-0.0404187
TCGA-QK-A6IJ	-0.08486	0.623604	0.175996	0.0874667	-0.0343157	-0.0372405	0.0614845	0.187296	0.240896	0.146071	-0.097216	0.0374448	0.625647	0.498676	0.292142	0.376233	-0.0771709
TCGA-QK-A6V9	-0.163765	0.610948	0.36195	0.207429	-0.0226888	-0.00168918	0.0163959	0.386968	0.323017	-0.000527338	0.0176003	0.0754514	0.607785	0.501772	0.199873	0.137364	-0.0416296
TCGA-QK-A6VB	-0.0690858	0.575479	-0.157478	-0.0359675	-0.260161	-0.0591403	-0.194506	-0.15504	0.358652	0.134774	-0.0245812	-0.237434	0.539949	0.121999	0.253371	0.0521008	-0.0122037
TCGA-QK-A6VC	0.0517655	0.619785	0.289898	0.153551	-0.0121949	0.0606246	0.0842881	0.260517	0.320242	0.17336	0.0751134	0.0554818	0.62239	0.51207	0.277938	0.386063	0.0752979
TCGA-QK-A8Z7	-0.00496185	0.591041	-0.0950545	-0.0735321	-0.229884	-0.0525891	-0.0726935	-0.084537	0.311026	0.0767661	0.0196199	-0.214479	0.564422	0.23207	0.307284	0.0573818	-0.12076
TCGA-QK-A8Z8	-0.0497116	0.605033	-0.0336458	0.0460633	-0.238555	-0.0826537	-0.100676	0.0708255	0.287408	0.03049	-0.0577165	-0.183985	0.603227	0.572587	0.197892	0.405676	0.0847599
TCGA-QK-A8Z9	0.0378683	0.608079	0.158323	0.134501	-0.0798115	-0.0563365	-0.0024869	0.123858	0.310091	0.45175	0.137091	0.00209647	0.614904	0.516403	0.471578	0.39245	0.0199275
TCGA-QK-A8ZA	-0.114683	0.608274	-0.0290081	0.213248	-0.138425	-0.073349	-0.157916	-0.00718993	0.224009	-0.00434249	-0.0675531	-0.0145081	0.590803	0.142802	0.259951	0.271794	0.0586323
TCGA-QK-A8ZB	-0.0444785	0.588275	-0.00909023	-0.0932461	-0.203549	-0.045363	-0.0785803	-0.0956864	0.335804	0.307045	0.0929409	-0.165986	0.58164	0.366761	0.409624	0.216737	0.0934025
TCGA-QK-AA3J	-0.0406905	0.609362	0.150389	0.00301315	-0.17275	-0.0773989	-0.0327211	0.362884	0.356727	0.020246	-0.115921	-0.135892	0.605208	0.230077	0.194876	0.167236	0.046123
TCGA-QK-AA3K	0.132056	0.590175	0.230849	0.0958713	-0.0505059	-0.0087041	0.00114041	0.265135	0.135179	0.476378	0.19999	0.0094547	0.593003	0.460889	0.462603	0.287326	0.0619896
TCGA-RS-A6TO	-0.151009	0.62821	0.301374	0.21153	-0.0388038	-0.0264748	-0.0489708	0.294017	0.380782	0.298075	0.104807	0.106144	0.62338	0.521815	0.394625	0.461893	-0.0609324
TCGA-RS-A6TP	-0.185355	0.637061	0.269623	0.124445	-0.0703345	-0.074709	-0.0422748	0.270371	0.226658	-0.0359643	-0.107134	0.0120425	0.637551	0.305709	0.154512	0.339707	0.00507029
TCGA-T2-A6WX	-0.0925787	0.636397	0.486357	0.398398	0.164972	0.136872	0.125105	0.573006	0.23168	0.1643	-0.0131775	0.333638	0.63531	0.554485	0.304306	0.506441	-0.00684828
TCGA-T2-A6WZ	-0.0898344	0.599049	0.10909	0.0736512	-0.135337	-0.0985889	0.0101099	0.226407	0.270691	0.176548	0.000491548	-0.0282004	0.60337	0.425937	0.341445	0.439009	0.0325301
TCGA-T2-A6X0	-0.111415	0.604382	0.278207	0.31938	0.00400477	-0.0863216	-0.0415926	0.260848	0.279483	0.216251	-0.00993203	0.103748	0.598509	0.453437	0.242225	0.258103	-0.0222517
TCGA-T2-A6X2	-0.0630539	0.637123	0.352347	0.0978675	-0.0304028	-0.0353365	-0.0391258	0.457456	0.265231	0.303062	0.014785	0.069159	0.632193	0.486013	0.379759	0.410904	0.0144372
TCGA-T3-A92M	-0.0405269	0.624152	0.269902	0.0583748	-0.0589539	-0.00694171	0.0536356	0.292343	0.296396	0.375126	0.108293	0.00238061	0.624401	0.483164	0.407251	0.35382	0.112023
TCGA-T3-A92N	-0.13815	0.616837	0.262615	0.192716	-0.0437595	-0.0487455	-0.0669574	0.308697	0.235312	0.0968531	0.0354076	0.0396582	0.61454	0.388198	0.339278	0.382953	0.0610073
TCGA-TN-A7HI	-0.088945	0.574672	0.344975	0.138553	-0.000761351	-0.0208169	0.0933996	0.383906	0.364584	0.246166	0.00736305	0.0931346	0.573232	0.48914	0.294568	0.232158	-0.126417
TCGA-TN-A7HJ	-0.00169744	0.590691	-0.111223	-0.0182221	-0.198858	-0.11794	-0.118234	-0.11091	0.301113	0.0879693	-0.0211591	-0.153671	0.570842	0.268124	0.300957	0.323647	0.156333
TCGA-TN-A7HL	-0.00450819	0.625002	0.497059	0.408464	0.244631	0.019258	0.126572	0.605368	0.298784	0.0920284	-0.0210115	0.358067	0.621236	0.547776	0.261934	0.375704	0.0826629
TCGA-UF-A718	0.0190817	0.602926	0.162697	0.0148182	-0.132258	0.00866195	0.00865563	0.213267	0.293849	0.300801	0.0631344	-0.06103	0.596676	0.453324	0.390226	0.217535	0.0898243
TCGA-UF-A719	-0.0674433	0.610224	-0.046589	0.120639	-0.196374	0.00884453	-0.0655981	0.105424	0.265566	0.0842157	-0.0826486	-0.13238	0.602088	0.218402	0.199733	0.477378	0.0380101
TCGA-UF-A71A	-0.000910496	0.52476	-0.189123	0.0432392	-0.209632	-0.127507	-0.171799	-0.153443	0.308164	0.284759	0.0515217	-0.164915	0.490933	0.282675	0.439517	-0.00230255	0.0398789
TCGA-UF-A71B	0.0217957	0.582824	0.0301378	0.00315137	-0.14135	-0.0797776	-0.0491421	0.0861819	0.278368	0.25865	0.0403287	-0.0881536	0.57573	0.307848	0.345992	0.339516	0.0716799
TCGA-UF-A71D	-0.0684742	0.594212	-0.0180168	-0.0934808	-0.202627	-0.0878731	-0.125308	0.0859142	0.299035	0.080778	-0.0223009	-0.157796	0.574686	0.287285	0.199304	0.247031	0.127225
TCGA-UF-A71E	-0.0786024	0.572357	-0.223019	0.00962834	-0.227518	-0.0324203	-0.168796	-0.142766	0.299009	0.192207	-0.00303061	-0.177554	0.552976	0.228497	0.287896	0.40901	-0.0148239
TCGA-UF-A7J9	0.0324234	0.568436	0.0529579	0.140624	-0.136936	-0.0373373	-0.0912354	0.0637112	0.364622	0.451162	0.123397	-0.0732991	0.550453	0.418175	0.486527	0.0994864	0.0220966
TCGA-UF-A7JA	-0.148001	0.592405	-0.0432381	-0.164288	-0.289165	-0.0369166	-0.109207	-0.112223	0.297798	0.316237	-0.0211048	-0.225852	0.595251	0.331772	0.379006	0.0929257	0.00543548
TCGA-UF-A7JC	-0.100501	0.60957	-0.0336871	0.0570335	-0.19165	-0.107491	-0.188479	-0.0734076	0.256229	0.115381	-0.00194995	-0.119311	0.595916	0.11844	0.343377	0.350772	0.00837841
TCGA-UF-A7JD	0.0826076	0.558474	-0.105666	-0.0241299	-0.231193	-0.0862635	-0.159211	-0.155127	0.330022	0.446768	0.145627	-0.1439	0.549109	0.272301	0.560832	0.160165	0.0382587
TCGA-UF-A7JF	-0.0437312	0.57622	0.0353053	0.0126925	-0.139154	-0.00206752	-0.0438251	0.213363	0.311662	0.130931	-0.0681957	-0.104425	0.579843	0.478941	0.315031	0.048853	0.031399
TCGA-UF-A7JH	0.0782393	0.616343	0.207726	0.0309462	-0.0614522	0.0599858	0.0232275	0.136536	0.273628	0.249211	0.0544479	0.00960377	0.615722	0.418099	0.391044	0.267328	0.033348
TCGA-UF-A7JJ	-0.000997566	0.617402	0.309576	0.154107	0.0232193	0.00393792	0.0535695	0.383308	0.354664	0.441418	0.10631	0.145297	0.620241	0.512949	0.422759	0.491137	0.0377283
TCGA-UF-A7JK	-0.0988155	0.590178	-0.220737	-0.109948	-0.28129	-0.133561	-0.214913	-0.211927	0.189423	0.210559	-0.0274922	-0.247949	0.591129	0.174656	0.387526	0.107737	0.0565437
TCGA-UF-A7JO	-0.124754	0.635038	0.416969	0.340201	0.121569	-0.00860815	0.058551	0.501463	0.305856	0.233334	0.0233196	0.223101	0.631011	0.544571	0.307319	0.459647	0.013793
TCGA-UF-A7JS	0.00703594	0.603488	0.233451	0.135914	0.04235	0.00420841	0.134773	0.469389	0.280366	0.166951	0.032414	0.114847	0.610681	0.415555	0.311997	0.504125	-0.0979543
TCGA-UF-A7JT	0.043105	0.630788	0.465608	0.428743	0.159491	0.0674526	0.0760367	0.562093	0.254563	0.208706	0.0358389	0.331462	0.631247	0.518643	0.344445	0.514131	0.0337111
TCGA-UF-A7JV	-0.0987791	0.609496	0.211073	0.483402	0.0596358	0.0790628	-0.0311307	0.244139	0.276197	0.371517	0.114934	0.212212	0.609562	0.458642	0.43165	0.387596	0.0156762
TCGA-UP-A6WW	0.0370266	0.581657	0.128744	0.10577	-0.069483	-0.0502759	0.0421848	0.0954969	0.375467	0.213596	0.0314618	0.0174387	0.582344	0.503655	0.34596	0.212106	-0.113786
TCGA-WA-A7GZ	-0.102987	0.60579	-0.129435	-0.113769	-0.256639	-0.0933554	-0.222934	-0.22018	0.265344	0.249299	-0.0501117	-0.24426	0.601985	0.18505	0.326335	0.351595	-0.0559203
TCGA-WA-A7H4	0.0536121	0.597209	-0.0201141	-0.0220719	-0.189311	-0.113514	-0.107048	0.187197	0.326658	0.350699	0.0934752	-0.141249	0.595789	0.386887	0.467835	0.10981	0.0979105

## Sheet: S5
Table-S5: The gene sets used in this work for evaluating immune cell infiltration.
Metagene	Cell.type	Immunity
ADAM28	Activated.B.cell	Adaptive
CD180	Activated.B.cell	Adaptive
CD79B	Activated.B.cell	Adaptive
BLK	Activated.B.cell	Adaptive
CD19	Activated.B.cell	Adaptive
MS4A1	Activated.B.cell	Adaptive
TNFRSF17	Activated.B.cell	Adaptive
IGHM	Activated.B.cell	Adaptive
GNG7	Activated.B.cell	Adaptive
MICAL3	Activated.B.cell	Adaptive
SPIB	Activated.B.cell	Adaptive
HLA-DOB	Activated.B.cell	Adaptive
IGKC	Activated.B.cell	Adaptive
PNOC	Activated.B.cell	Adaptive
FCRL2	Activated.B.cell	Adaptive
BACH2	Activated.B.cell	Adaptive
CR2	Activated.B.cell	Adaptive
TCL1A	Activated.B.cell	Adaptive
AKNA	Activated.B.cell	Adaptive
ARHGAP25	Activated.B.cell	Adaptive
CCL21	Activated.B.cell	Adaptive
CD27	Activated.B.cell	Adaptive
CD38	Activated.B.cell	Adaptive
CLEC17A	Activated.B.cell	Adaptive
CLEC9A	Activated.B.cell	Adaptive
CLECL1	Activated.B.cell	Adaptive
AIM2	Activated.CD4.T.cell	Adaptive
BIRC3	Activated.CD4.T.cell	Adaptive
BRIP1	Activated.CD4.T.cell	Adaptive
CCL20	Activated.CD4.T.cell	Adaptive
CCL4	Activated.CD4.T.cell	Adaptive
CCL5	Activated.CD4.T.cell	Adaptive
CCNB1	Activated.CD4.T.cell	Adaptive
CCR7	Activated.CD4.T.cell	Adaptive
DUSP2	Activated.CD4.T.cell	Adaptive
ESCO2	Activated.CD4.T.cell	Adaptive
ETS1	Activated.CD4.T.cell	Adaptive
EXO1	Activated.CD4.T.cell	Adaptive
EXOC6	Activated.CD4.T.cell	Adaptive
IARS	Activated.CD4.T.cell	Adaptive
ITK	Activated.CD4.T.cell	Adaptive
KIF11	Activated.CD4.T.cell	Adaptive
KNTC1	Activated.CD4.T.cell	Adaptive
NUF2	Activated.CD4.T.cell	Adaptive
PRC1	Activated.CD4.T.cell	Adaptive
PSAT1	Activated.CD4.T.cell	Adaptive
RGS1	Activated.CD4.T.cell	Adaptive
RTKN2	Activated.CD4.T.cell	Adaptive
SAMSN1	Activated.CD4.T.cell	Adaptive
SELL	Activated.CD4.T.cell	Adaptive
TRAT1	Activated.CD4.T.cell	Adaptive
ADRM1	Activated.CD8.T.cell	Adaptive
AHSA1	Activated.CD8.T.cell	Adaptive
C1GALT1C1	Activated.CD8.T.cell	Adaptive
CCT6B	Activated.CD8.T.cell	Adaptive
CD37	Activated.CD8.T.cell	Adaptive
CD3D	Activated.CD8.T.cell	Adaptive
CD3E	Activated.CD8.T.cell	Adaptive
CD3G	Activated.CD8.T.cell	Adaptive
CD69	Activated.CD8.T.cell	Adaptive
CD8A	Activated.CD8.T.cell	Adaptive
CETN3	Activated.CD8.T.cell	Adaptive
CSE1L	Activated.CD8.T.cell	Adaptive
GEMIN6	Activated.CD8.T.cell	Adaptive
GNLY	Activated.CD8.T.cell	Adaptive
GPT2	Activated.CD8.T.cell	Adaptive
GZMA	Activated.CD8.T.cell	Adaptive
GZMH	Activated.CD8.T.cell	Adaptive
GZMK	Activated.CD8.T.cell	Adaptive
IL2RB	Activated.CD8.T.cell	Adaptive
LCK	Activated.CD8.T.cell	Adaptive
MPZL1	Activated.CD8.T.cell	Adaptive
NKG7	Activated.CD8.T.cell	Adaptive
PIK3IP1	Activated.CD8.T.cell	Adaptive
PTRH2	Activated.CD8.T.cell	Adaptive
TIMM13	Activated.CD8.T.cell	Adaptive
ZAP70	Activated.CD8.T.cell	Adaptive
ACP5	Gamma.delta.T.cell	Adaptive
AQP9	Gamma.delta.T.cell	Adaptive
BTN3A2	Gamma.delta.T.cell	Adaptive
C1orf54	Gamma.delta.T.cell	Adaptive
CARD8	Gamma.delta.T.cell	Adaptive
CCL18	Gamma.delta.T.cell	Adaptive
CD209	Gamma.delta.T.cell	Adaptive
CD33	Gamma.delta.T.cell	Adaptive
CD36	Gamma.delta.T.cell	Adaptive
CDK5	Gamma.delta.T.cell	Adaptive
IL10RB	Gamma.delta.T.cell	Adaptive
KLRF1	Gamma.delta.T.cell	Adaptive
LGALS1	Gamma.delta.T.cell	Adaptive
MAPK7	Gamma.delta.T.cell	Adaptive
KLHL7	Gamma.delta.T.cell	Adaptive
KRT80	Gamma.delta.T.cell	Adaptive
LAMC1	Gamma.delta.T.cell	Adaptive
LCORL	Gamma.delta.T.cell	Adaptive
LMNB1	Gamma.delta.T.cell	Adaptive
MEIS3P1	Gamma.delta.T.cell	Adaptive
MPL	Gamma.delta.T.cell	Adaptive
FABP1	Gamma.delta.T.cell	Adaptive
FABP5	Gamma.delta.T.cell	Adaptive
FADD	Gamma.delta.T.cell	Adaptive
MFAP3L	Gamma.delta.T.cell	Adaptive
MINPP1	Gamma.delta.T.cell	Adaptive
RPS24	Gamma.delta.T.cell	Adaptive
RPS7	Gamma.delta.T.cell	Adaptive
RPS9	Gamma.delta.T.cell	Adaptive
DBNL	Gamma.delta.T.cell	Adaptive
CCL13	Gamma.delta.T.cell	Adaptive
CD22	Immature..B.cell	Adaptive
CYBB	Immature..B.cell	Adaptive
FAM129C	Immature..B.cell	Adaptive
FCRL1	Immature..B.cell	Adaptive
FCRL3	Immature..B.cell	Adaptive
FCRL5	Immature..B.cell	Adaptive
FCRLA	Immature..B.cell	Adaptive
HDAC9	Immature..B.cell	Adaptive
HLA-DQA1	Immature..B.cell	Adaptive
HVCN1	Immature..B.cell	Adaptive
KIAA0226	Immature..B.cell	Adaptive
NCF1	Immature..B.cell	Adaptive
NCF1B	Immature..B.cell	Adaptive
P2RY10	Immature..B.cell	Adaptive
SP100	Immature..B.cell	Adaptive
TXNIP	Immature..B.cell	Adaptive
STAP1	Immature..B.cell	Adaptive
TAGAP	Immature..B.cell	Adaptive
ZCCHC2	Immature..B.cell	Adaptive
CCL3L1	Regulatory.T.cell	Adaptive
CD72	Regulatory.T.cell	Adaptive
CLEC5A	Regulatory.T.cell	Adaptive
FOXP3	Regulatory.T.cell	Adaptive
ITGA4	Regulatory.T.cell	Adaptive
L1CAM	Regulatory.T.cell	Adaptive
LIPA	Regulatory.T.cell	Adaptive
LRP1	Regulatory.T.cell	Adaptive
LRRC42	Regulatory.T.cell	Adaptive
MARCO	Regulatory.T.cell	Adaptive
MMP12	Regulatory.T.cell	Adaptive
MNDA	Regulatory.T.cell	Adaptive
MRC1	Regulatory.T.cell	Adaptive
MS4A6A	Regulatory.T.cell	Adaptive
PELO	Regulatory.T.cell	Adaptive
PLEK	Regulatory.T.cell	Adaptive
PRSS23	Regulatory.T.cell	Adaptive
PTGIR	Regulatory.T.cell	Adaptive
ST8SIA4	Regulatory.T.cell	Adaptive
STAB1	Regulatory.T.cell	Adaptive
B3GAT1	T.follicular.helper.cell	Adaptive
CDK5R1	T.follicular.helper.cell	Adaptive
PDCD1	T.follicular.helper.cell	Adaptive
BCL6	T.follicular.helper.cell	Adaptive
CD200	T.follicular.helper.cell	Adaptive
CD83	T.follicular.helper.cell	Adaptive
CD84	T.follicular.helper.cell	Adaptive
FGF2	T.follicular.helper.cell	Adaptive
GPR18	T.follicular.helper.cell	Adaptive
CEBPA	T.follicular.helper.cell	Adaptive
CECR1	T.follicular.helper.cell	Adaptive
CLEC10A	T.follicular.helper.cell	Adaptive
CLEC4A	T.follicular.helper.cell	Adaptive
CSF1R	T.follicular.helper.cell	Adaptive
CTSS	T.follicular.helper.cell	Adaptive
DMN	T.follicular.helper.cell	Adaptive
DPP4	T.follicular.helper.cell	Adaptive
LRRC32	T.follicular.helper.cell	Adaptive
MC5R	T.follicular.helper.cell	Adaptive
MICA	T.follicular.helper.cell	Adaptive
NCAM1	T.follicular.helper.cell	Adaptive
NCR2	T.follicular.helper.cell	Adaptive
NRP1	T.follicular.helper.cell	Adaptive
PDCD1LG2	T.follicular.helper.cell	Adaptive
PDCD6	T.follicular.helper.cell	Adaptive
PRDX1	T.follicular.helper.cell	Adaptive
RAE1	T.follicular.helper.cell	Adaptive
RAET1E	T.follicular.helper.cell	Adaptive
SIGLEC7	T.follicular.helper.cell	Adaptive
SIGLEC9	T.follicular.helper.cell	Adaptive
TYRO3	T.follicular.helper.cell	Adaptive
CHST12	T.follicular.helper.cell	Adaptive
CLIC3	T.follicular.helper.cell	Adaptive
IVNS1ABP	T.follicular.helper.cell	Adaptive
KIR2DL2	T.follicular.helper.cell	Adaptive
LGMN	T.follicular.helper.cell	Adaptive
CD70	Type.1.T.helper.cell	Adaptive
TBX21	Type.1.T.helper.cell	Adaptive
ADAM8	Type.1.T.helper.cell	Adaptive
AHCYL2	Type.1.T.helper.cell	Adaptive
ALCAM	Type.1.T.helper.cell	Adaptive
B3GALNT1	Type.1.T.helper.cell	Adaptive
BBS12	Type.1.T.helper.cell	Adaptive
BST1	Type.1.T.helper.cell	Adaptive
CD151	Type.1.T.helper.cell	Adaptive
CD47	Type.1.T.helper.cell	Adaptive
CD48	Type.1.T.helper.cell	Adaptive
CD52	Type.1.T.helper.cell	Adaptive
CD53	Type.1.T.helper.cell	Adaptive
CD59	Type.1.T.helper.cell	Adaptive
CD6	Type.1.T.helper.cell	Adaptive
CD68	Type.1.T.helper.cell	Adaptive
CD7	Type.1.T.helper.cell	Adaptive
CD96	Type.1.T.helper.cell	Adaptive
CFHR3	Type.1.T.helper.cell	Adaptive
CHRM3	Type.1.T.helper.cell	Adaptive
CLEC7A	Type.1.T.helper.cell	Adaptive
COL23A1	Type.1.T.helper.cell	Adaptive
COL4A4	Type.1.T.helper.cell	Adaptive
COL5A3	Type.1.T.helper.cell	Adaptive
DAB1	Type.1.T.helper.cell	Adaptive
DLEU7	Type.1.T.helper.cell	Adaptive
DOC2B	Type.1.T.helper.cell	Adaptive
EMP1	Type.1.T.helper.cell	Adaptive
F12	Type.1.T.helper.cell	Adaptive
FURIN	Type.1.T.helper.cell	Adaptive
GAB3	Type.1.T.helper.cell	Adaptive
GATM	Type.1.T.helper.cell	Adaptive
GFPT2	Type.1.T.helper.cell	Adaptive
GPR25	Type.1.T.helper.cell	Adaptive
GREM2	Type.1.T.helper.cell	Adaptive
HAVCR1	Type.1.T.helper.cell	Adaptive
HSD11B1	Type.1.T.helper.cell	Adaptive
HUNK	Type.1.T.helper.cell	Adaptive
IGF2	Type.1.T.helper.cell	Adaptive
RCSD1	Type.1.T.helper.cell	Adaptive
RYR1	Type.1.T.helper.cell	Adaptive
SAV1	Type.1.T.helper.cell	Adaptive
SELE	Type.1.T.helper.cell	Adaptive
SELP	Type.1.T.helper.cell	Adaptive
SH3KBP1	Type.1.T.helper.cell	Adaptive
SIT1	Type.1.T.helper.cell	Adaptive
SLC35B3	Type.1.T.helper.cell	Adaptive
SIGLEC10	Type.1.T.helper.cell	Adaptive
SKAP1	Type.1.T.helper.cell	Adaptive
THUMPD2	Type.1.T.helper.cell	Adaptive
TIGIT	Type.1.T.helper.cell	Adaptive
ZEB2	Type.1.T.helper.cell	Adaptive
ENC1	Type.1.T.helper.cell	Adaptive
FAM134B	Type.1.T.helper.cell	Adaptive
FBXO30	Type.1.T.helper.cell	Adaptive
FCGR2C	Type.1.T.helper.cell	Adaptive
STAC	Type.1.T.helper.cell	Adaptive
LTC4S	Type.1.T.helper.cell	Adaptive
MAN1B1	Type.1.T.helper.cell	Adaptive
MDH1	Type.1.T.helper.cell	Adaptive
MMD	Type.1.T.helper.cell	Adaptive
RGS16	Type.1.T.helper.cell	Adaptive
IL12A	Type.1.T.helper.cell	Adaptive
P2RX5	Type.1.T.helper.cell	Adaptive
CD97	Type.1.T.helper.cell	Adaptive
ITGB4	Type.1.T.helper.cell	Adaptive
ICAM3	Type.1.T.helper.cell	Adaptive
METRNL	Type.1.T.helper.cell	Adaptive
TNFRSF1A	Type.1.T.helper.cell	Adaptive
IRF1	Type.1.T.helper.cell	Adaptive
HTR2B	Type.1.T.helper.cell	Adaptive
CALD1	Type.1.T.helper.cell	Adaptive
MOCOS	Type.1.T.helper.cell	Adaptive
TRAF3IP2	Type.1.T.helper.cell	Adaptive
TLR8	Type.1.T.helper.cell	Adaptive
TRAF1	Type.1.T.helper.cell	Adaptive
DUSP14	Type.1.T.helper.cell	Adaptive
IL17A	Type.17.T.helper.cell	Adaptive
IL17RA	Type.17.T.helper.cell	Adaptive
C2CD4A	Type.17.T.helper.cell	Adaptive
C2CD4B	Type.17.T.helper.cell	Adaptive
CA2	Type.17.T.helper.cell	Adaptive
CCDC65	Type.17.T.helper.cell	Adaptive
CEACAM3	Type.17.T.helper.cell	Adaptive
IL17C	Type.17.T.helper.cell	Adaptive
IL17F	Type.17.T.helper.cell	Adaptive
IL17RC	Type.17.T.helper.cell	Adaptive
IL17RE	Type.17.T.helper.cell	Adaptive
IL23A	Type.17.T.helper.cell	Adaptive
ILDR1	Type.17.T.helper.cell	Adaptive
LONRF3	Type.17.T.helper.cell	Adaptive
SH2D6	Type.17.T.helper.cell	Adaptive
TNIP2	Type.17.T.helper.cell	Adaptive
ABCA1	Type.17.T.helper.cell	Adaptive
ABCB1	Type.17.T.helper.cell	Adaptive
ADAMTS12	Type.17.T.helper.cell	Adaptive
ANK1	Type.17.T.helper.cell	Adaptive
ANKRD22	Type.17.T.helper.cell	Adaptive
B3GALT2	Type.17.T.helper.cell	Adaptive
CAMTA1	Type.17.T.helper.cell	Adaptive
CCR9	Type.17.T.helper.cell	Adaptive
CD40	Type.17.T.helper.cell	Adaptive
GPR44	Type.17.T.helper.cell	Adaptive
IFT80	Type.17.T.helper.cell	Adaptive
ASB2	Type.2.T.helper.cell	Adaptive
CSRP2	Type.2.T.helper.cell	Adaptive
DAPK1	Type.2.T.helper.cell	Adaptive
DLC1	Type.2.T.helper.cell	Adaptive
DNAJC12	Type.2.T.helper.cell	Adaptive
DUSP6	Type.2.T.helper.cell	Adaptive
GNAI1	Type.2.T.helper.cell	Adaptive
LAMP3	Type.2.T.helper.cell	Adaptive
NRP2	Type.2.T.helper.cell	Adaptive
OSBPL1A	Type.2.T.helper.cell	Adaptive
PDE4B	Type.2.T.helper.cell	Adaptive
PHLDA1	Type.2.T.helper.cell	Adaptive
PLA2G4A	Type.2.T.helper.cell	Adaptive
RAB27B	Type.2.T.helper.cell	Adaptive
RBMS3	Type.2.T.helper.cell	Adaptive
RNF125	Type.2.T.helper.cell	Adaptive
TMPRSS3	Type.2.T.helper.cell	Adaptive
GATA3	Type.2.T.helper.cell	Adaptive
BIRC5	Type.2.T.helper.cell	Adaptive
CDC25C	Type.2.T.helper.cell	Adaptive
CDC7	Type.2.T.helper.cell	Adaptive
CENPF	Type.2.T.helper.cell	Adaptive
CXCR6	Type.2.T.helper.cell	Adaptive
DHFR	Type.2.T.helper.cell	Adaptive
EVI5	Type.2.T.helper.cell	Adaptive
GSTA4	Type.2.T.helper.cell	Adaptive
HELLS	Type.2.T.helper.cell	Adaptive
IL26	Type.2.T.helper.cell	Adaptive
LAIR2	Type.2.T.helper.cell	Adaptive
ABCD1	Activated.dendritic.cell	Innate
C1QC	Activated.dendritic.cell	Innate
CAPG	Activated.dendritic.cell	Innate
CCL3L3	Activated.dendritic.cell	Innate
CD207	Activated.dendritic.cell	Innate
CD302	Activated.dendritic.cell	Innate
ATP5B	Activated.dendritic.cell	Innate
ATP5L	Activated.dendritic.cell	Innate
ATP6V1A	Activated.dendritic.cell	Innate
BCL2L1	Activated.dendritic.cell	Innate
C1QB	Activated.dendritic.cell	Innate
SNURF	Activated.dendritic.cell	Innate
SPCS3	Activated.dendritic.cell	Innate
CCNA1	Activated.dendritic.cell	Innate
CEACAM8	Activated.dendritic.cell	Innate
NOS2	Activated.dendritic.cell	Innate
SRA1	Activated.dendritic.cell	Innate
TNFRSF6B	Activated.dendritic.cell	Innate
TREM1	Activated.dendritic.cell	Innate
TREML1	Activated.dendritic.cell	Innate
RHOA	Activated.dendritic.cell	Innate
SLC25A37	Activated.dendritic.cell	Innate
TNFSF14	Activated.dendritic.cell	Innate
TREML4	Activated.dendritic.cell	Innate
VNN2	Activated.dendritic.cell	Innate
XPO6	Activated.dendritic.cell	Innate
CLEC4C	Activated.dendritic.cell	Innate
TNFAIP2	Activated.dendritic.cell	Innate
UBD	Activated.dendritic.cell	Innate
ACTR3	Activated.dendritic.cell	Innate
RAB1A	Activated.dendritic.cell	Innate
SLA	Activated.dendritic.cell	Innate
HLA-DQA2	Activated.dendritic.cell	Innate
SIGLEC5	Activated.dendritic.cell	Innate
SLAMF9	Activated.dendritic.cell	Innate
ABAT	CD56bright.natural.killer.cell	Innate
C11orf75	CD56bright.natural.killer.cell	Innate
C5orf15	CD56bright.natural.killer.cell	Innate
CDHR1	CD56bright.natural.killer.cell	Innate
DCAF12	CD56bright.natural.killer.cell	Innate
DYNLL1	CD56bright.natural.killer.cell	Innate
GPR137B	CD56bright.natural.killer.cell	Innate
HCP5	CD56bright.natural.killer.cell	Innate
HDGFRP2	CD56bright.natural.killer.cell	Innate
KRT86	CD56bright.natural.killer.cell	Innate
MLST8	CD56bright.natural.killer.cell	Innate
ELMOD3	CD56bright.natural.killer.cell	Innate
ENTPD5	CD56bright.natural.killer.cell	Innate
FAM119A	CD56bright.natural.killer.cell	Innate
FAM179A	CD56bright.natural.killer.cell	Innate
CLIC2	CD56bright.natural.killer.cell	Innate
COX7A2L	CD56bright.natural.killer.cell	Innate
CREB3L4	CD56bright.natural.killer.cell	Innate
CSF1	CD56bright.natural.killer.cell	Innate
CSNK2A2	CD56bright.natural.killer.cell	Innate
CSTA	CD56bright.natural.killer.cell	Innate
CSTB	CD56bright.natural.killer.cell	Innate
CTPS	CD56bright.natural.killer.cell	Innate
CTSD	CD56bright.natural.killer.cell	Innate
FST	CD56bright.natural.killer.cell	Innate
GATA2	CD56bright.natural.killer.cell	Innate
GMPR	CD56bright.natural.killer.cell	Innate
HDC	CD56bright.natural.killer.cell	Innate
HEY1	CD56bright.natural.killer.cell	Innate
HOXA1	CD56bright.natural.killer.cell	Innate
HS2ST1	CD56bright.natural.killer.cell	Innate
HS3ST1	CD56bright.natural.killer.cell	Innate
BCL11B	CD56bright.natural.killer.cell	Innate
CDH3	CD56bright.natural.killer.cell	Innate
MYL6B	CD56bright.natural.killer.cell	Innate
NAA16	CD56bright.natural.killer.cell	Innate
ClQA	CD56bright.natural.killer.cell	Innate
ClQB	CD56bright.natural.killer.cell	Innate
CYP27B1	CD56bright.natural.killer.cell	Innate
EIF3M	CD56bright.natural.killer.cell	Innate
CYP27A1	CD56dim.natural.killer.cell	Innate
DDX55	CD56dim.natural.killer.cell	Innate
DYRK2	CD56dim.natural.killer.cell	Innate
RPL37A	CD56dim.natural.killer.cell	Innate
NOTCH3	CD56dim.natural.killer.cell	Innate
AKR7A3	CD56dim.natural.killer.cell	Innate
GPRC5C	CD56dim.natural.killer.cell	Innate
GRIN1	CD56dim.natural.killer.cell	Innate
HLA-E	CD56dim.natural.killer.cell	Innate
PORCN	CD56dim.natural.killer.cell	Innate
PSMC4	CD56dim.natural.killer.cell	Innate
UPP1	CD56dim.natural.killer.cell	Innate
IL21R	CD56dim.natural.killer.cell	Innate
KIR2DS1	CD56dim.natural.killer.cell	Innate
KIR2DS2	CD56dim.natural.killer.cell	Innate
KIR2DS5	CD56dim.natural.killer.cell	Innate
GIPR	Eosinophil	Innate
KRT18P50	Eosinophil	Innate
LRMP	Eosinophil	Innate
FOSB	Eosinophil	Innate
RRP12	Eosinophil	Innate
GPR183	Eosinophil	Innate
NR4A3	Eosinophil	Innate
ST3GAL6	Eosinophil	Innate
DEPDC5	Eosinophil	Innate
PDE6C	Eosinophil	Innate
PKD2L2	Eosinophil	Innate
GPR65	Eosinophil	Innate
IL5RA	Eosinophil	Innate
P2RY14	Eosinophil	Innate
DACH1	Eosinophil	Innate
DAPK2	Eosinophil	Innate
EMR3	Eosinophil	Innate
ACADM	Immature.dendritic.cell	Innate
AHCYL1	Immature.dendritic.cell	Innate
ALDH1A2	Immature.dendritic.cell	Innate
ALDH3A2	Immature.dendritic.cell	Innate
ALDH9A1	Immature.dendritic.cell	Innate
ALOX15	Immature.dendritic.cell	Innate
AMT	Immature.dendritic.cell	Innate
ARL1	Immature.dendritic.cell	Innate
ATIC	Immature.dendritic.cell	Innate
ATP5A1	Immature.dendritic.cell	Innate
CAPZA1	Immature.dendritic.cell	Innate
LILRA5	Immature.dendritic.cell	Innate
RDX	Immature.dendritic.cell	Innate
RRAGD	Immature.dendritic.cell	Innate
TACSTD2	Immature.dendritic.cell	Innate
INPP5F	Immature.dendritic.cell	Innate
RAB38	Immature.dendritic.cell	Innate
PLAU	Immature.dendritic.cell	Innate
CSF3R	Immature.dendritic.cell	Innate
SLC18A2	Immature.dendritic.cell	Innate
AMPD2	Immature.dendritic.cell	Innate
CLTB	Immature.dendritic.cell	Innate
C1orf162	Immature.dendritic.cell	Innate
AIF1	Macrophage	Innate
CCL1	Macrophage	Innate
CCL14	Macrophage	Innate
CCL23	Macrophage	Innate
CCL26	Macrophage	Innate
CD300LB	Macrophage	Innate
CNR1	Macrophage	Innate
CNR2	Macrophage	Innate
EIF1	Macrophage	Innate
EIF4A1	Macrophage	Innate
FPR1	Macrophage	Innate
FPR2	Macrophage	Innate
FRAT2	Macrophage	Innate
GPR27	Macrophage	Innate
GPR77	Macrophage	Innate
RNASE2	Macrophage	Innate
MS4A2	Macrophage	Innate
BASP1	Macrophage	Innate
IGSF6	Macrophage	Innate
HK3	Macrophage	Innate
VNN1	Macrophage	Innate
FES	Macrophage	Innate
NPL	Macrophage	Innate
FZD2	Macrophage	Innate
FAM198B	Macrophage	Innate
HNMT	Macrophage	Innate
SLC15A3	Macrophage	Innate
CD4	Macrophage	Innate
TXNDC3	Macrophage	Innate
FRMD4A	Macrophage	Innate
CRYBB1	Macrophage	Innate
HRH1	Macrophage	Innate
WNT5B	Macrophage	Innate
ADAMTS3	Mast.cell	Innate
CPA3	Mast.cell	Innate
CMA1	Mast.cell	Innate
CTSG	Mast.cell	Innate
ARHGAP15	Mast.cell	Innate
CPM	Mast.cell	Innate
FCN1	Mast.cell	Innate
FTL	Mast.cell	Innate
HSPA6	Mast.cell	Innate
ITGA9	Mast.cell	Innate
RNASE3	Mast.cell	Innate
S100A4	Mast.cell	Innate
SIGLEC8	Mast.cell	Innate
SLC6A4	Mast.cell	Innate
PTGS2	Mast.cell	Innate
EGR3	Mast.cell	Innate
PILRA	Mast.cell	Innate
CCR2	MDSC	Innate
CD14	MDSC	Innate
CD2	MDSC	Innate
CD86	MDSC	Innate
CXCR4	MDSC	Innate
FCGR2A	MDSC	Innate
FCGR2B	MDSC	Innate
FCGR3A	MDSC	Innate
FERMT3	MDSC	Innate
GPSM3	MDSC	Innate
IL18BP	MDSC	Innate
IL4R	MDSC	Innate
ITGAL	MDSC	Innate
ITGAM	MDSC	Innate
PARVG	MDSC	Innate
PSAP	MDSC	Innate
PTGER2	MDSC	Innate
PTGES2	MDSC	Innate
S100A8	MDSC	Innate
S100A9	MDSC	Innate
ASGR2	Monocyte	Innate
CFP	Monocyte	Innate
ASGR1	Monocyte	Innate
CD1D	Monocyte	Innate
UPK3A	Monocyte	Innate
ACTG1	Monocyte	Innate
ANXA5	Monocyte	Innate
ATP6V1B2	Monocyte	Innate
CFL1	Monocyte	Innate
DAZAP2	Monocyte	Innate
CTBS	Monocyte	Innate
EMR4P	Monocyte	Innate
HIVEP2	Monocyte	Innate
MARCKSL1	Monocyte	Innate
MBP	Monocyte	Innate
MMP15	Monocyte	Innate
PNPLA6	Monocyte	Innate
TMBIM6	Monocyte	Innate
PQBP1	Monocyte	Innate
TEX264	Monocyte	Innate
IKZF1	Monocyte	Innate
AKT3	Natural.killer.cell	Innate
AXL	Natural.killer.cell	Innate
BST2	Natural.killer.cell	Innate
CDH2	Natural.killer.cell	Innate
CRTAM	Natural.killer.cell	Innate
CSF2RA	Natural.killer.cell	Innate
CTSZ	Natural.killer.cell	Innate
CXCL1	Natural.killer.cell	Innate
CYTH1	Natural.killer.cell	Innate
DAXX	Natural.killer.cell	Innate
DGKH	Natural.killer.cell	Innate
DLL4	Natural.killer.cell	Innate
DPYD	Natural.killer.cell	Innate
ERBB3	Natural.killer.cell	Innate
F11R	Natural.killer.cell	Innate
FAM27A	Natural.killer.cell	Innate
FAM49A	Natural.killer.cell	Innate
FASLG	Natural.killer.cell	Innate
FCGR1A	Natural.killer.cell	Innate
FN1	Natural.killer.cell	Innate
FSTL1	Natural.killer.cell	Innate
FUCA1	Natural.killer.cell	Innate
GBP3	Natural.killer.cell	Innate
GLS2	Natural.killer.cell	Innate
GRB2	Natural.killer.cell	Innate
LST1	Natural.killer.cell	Innate
BCL2	Natural.killer.cell	Innate
CDC5L	Natural.killer.cell	Innate
FGF18	Natural.killer.cell	Innate
FUT5	Natural.killer.cell	Innate
FZR1	Natural.killer.cell	Innate
GAGE2	Natural.killer.cell	Innate
IGFBP5	Natural.killer.cell	Innate
KANK2	Natural.killer.cell	Innate
LDB3	Natural.killer.cell	Innate
BTN2A2	Natural.killer.T.cell	Innate
CD101	Natural.killer.T.cell	Innate
CD109	Natural.killer.T.cell	Innate
CNPY3	Natural.killer.T.cell	Innate
CNPY4	Natural.killer.T.cell	Innate
CREB1	Natural.killer.T.cell	Innate
CRTC2	Natural.killer.T.cell	Innate
CRTC3	Natural.killer.T.cell	Innate
CSF2	Natural.killer.T.cell	Innate
KLRC1	Natural.killer.T.cell	Innate
FUT4	Natural.killer.T.cell	Innate
ICAM2	Natural.killer.T.cell	Innate
IL32	Natural.killer.T.cell	Innate
LAMP2	Natural.killer.T.cell	Innate
LILRB5	Natural.killer.T.cell	Innate
KLRG1	Natural.killer.T.cell	Innate
HSPA4	Natural.killer.T.cell	Innate
HSPB6	Natural.killer.T.cell	Innate
ISM2	Natural.killer.T.cell	Innate
ITIH2	Natural.killer.T.cell	Innate
KDM4C	Natural.killer.T.cell	Innate
KIR2DS4	Natural.killer.T.cell	Innate
KIRREL3	Natural.killer.T.cell	Innate
SDCBP	Natural.killer.T.cell	Innate
NFATC2IP	Natural.killer.T.cell	Innate
MICB	Natural.killer.T.cell	Innate
KIR2DL1	Natural.killer.T.cell	Innate
KIR2DL3	Natural.killer.T.cell	Innate
KIR3DL1	Natural.killer.T.cell	Innate
KIR3DL2	Natural.killer.T.cell	Innate
NCR1	Natural.killer.T.cell	Innate
FOSL1	Natural.killer.T.cell	Innate
TSLP	Natural.killer.T.cell	Innate
SLC7A7	Natural.killer.T.cell	Innate
SPP1	Natural.killer.T.cell	Innate
TREM2	Natural.killer.T.cell	Innate
UBASH3A	Natural.killer.T.cell	Innate
YBX2	Natural.killer.T.cell	Innate
CCDC88A	Natural.killer.T.cell	Innate
CLEC1A	Natural.killer.T.cell	Innate
THBD	Natural.killer.T.cell	Innate
PDPN	Natural.killer.T.cell	Innate
VCAM1	Natural.killer.T.cell	Innate
EMR1	Natural.killer.T.cell	Innate
CREB5	Neutrophil	Innate
CDA	Neutrophil	Innate
CHST15	Neutrophil	Innate
S100A12	Neutrophil	Innate
APOBEC3A	Neutrophil	Innate
CASP5	Neutrophil	Innate
MMP25	Neutrophil	Innate
HAL	Neutrophil	Innate
C1orf183	Neutrophil	Innate
FFAR2	Neutrophil	Innate
MAK	Neutrophil	Innate
CXCR1	Neutrophil	Innate
STEAP4	Neutrophil	Innate
MGAM	Neutrophil	Innate
BTNL8	Neutrophil	Innate
CXCR2	Neutrophil	Innate
TNFRSF10C	Neutrophil	Innate
VNN3	Neutrophil	Innate
CBX6	Plasmacytoid.dendritic.cell	Innate
DAB2	Plasmacytoid.dendritic.cell	Innate
DDX17	Plasmacytoid.dendritic.cell	Innate
HIGD1A	Plasmacytoid.dendritic.cell	Innate
IDH3A	Plasmacytoid.dendritic.cell	Innate
IL3RA	Plasmacytoid.dendritic.cell	Innate
MAGED1	Plasmacytoid.dendritic.cell	Innate
NUCB2	Plasmacytoid.dendritic.cell	Innate
OFD1	Plasmacytoid.dendritic.cell	Innate
OGT	Plasmacytoid.dendritic.cell	Innate
PDIA4	Plasmacytoid.dendritic.cell	Innate
SERTAD2	Plasmacytoid.dendritic.cell	Innate
SIRPA	Plasmacytoid.dendritic.cell	Innate
TMED2	Plasmacytoid.dendritic.cell	Innate
ENG	Plasmacytoid.dendritic.cell	Innate
FCAR	Plasmacytoid.dendritic.cell	Innate
IGF1	Plasmacytoid.dendritic.cell	Innate
ITGA2B	Plasmacytoid.dendritic.cell	Innate
GABARAP	Plasmacytoid.dendritic.cell	Innate
GPX1	Plasmacytoid.dendritic.cell	Innate
KRT23	Plasmacytoid.dendritic.cell	Innate
PROK2	Plasmacytoid.dendritic.cell	Innate
RALB	Plasmacytoid.dendritic.cell	Innate
RETNLB	Plasmacytoid.dendritic.cell	Innate
RNF141	Plasmacytoid.dendritic.cell	Innate
SEC14L1	Plasmacytoid.dendritic.cell	Innate
SEPX1	Plasmacytoid.dendritic.cell	Innate
EMP3	Plasmacytoid.dendritic.cell	Innate
CD300LF	Plasmacytoid.dendritic.cell	Innate
ABTB1	Plasmacytoid.dendritic.cell	Innate
KLHL21	Plasmacytoid.dendritic.cell	Innate
PHRF1	Plasmacytoid.dendritic.cell	Innate

## Sheet: S6
Table-S6: Relative abundance of tumor microenvironment cells in TCGA HNSC patients by ssGSEA
	Activated.B.cell	Activated.CD4.T.cell	Activated.CD8.T.cell	Activated.dendritic.cell	CD56bright.natural.killer.cell	CD56dim.natural.killer.cell	Eosinophil	Gamma.delta.T.cell	Immature..B.cell	Immature.dendritic.cell	Macrophage	Mast.cell	MDSC	Monocyte	Natural.killer.cell	Natural.killer.T.cell	Neutrophil	Plasmacytoid.dendritic.cell	Regulatory.T.cell	T.follicular.helper.cell	Type.1.T.helper.cell	Type.17.T.helper.cell	Type.2.T.helper.cell
TCGA-4P-AA8J	-0.134046	0.206255	0.3281	0.242391	0.328952	0.374763	-0.189345	0.320773	-0.0744574	0.332258	0.0655682	-0.0061991	0.401845	0.344464	0.314807	0.133249	-0.0991909	0.400216	0.247093	0.153209	0.157697	-0.0665709	0.0950395
TCGA-BA-4074	-0.221884	0.30201	0.230283	0.230988	0.344955	0.308816	-0.202356	0.355115	-0.114436	0.390291	0.0294219	-0.0108666	0.284883	0.316649	0.250475	0.142671	-0.107596	0.324411	0.203628	0.139373	0.158651	-0.0459672	0.220189
TCGA-BA-4075	-0.363509	0.266505	0.191124	0.249856	0.369468	0.294695	-0.15883	0.403753	-0.0601755	0.390935	0.0251747	0.00484239	0.325037	0.359991	0.284644	0.143967	0.0217105	0.355388	0.260163	0.14937	0.139231	-0.10467	0.177943
TCGA-BA-4076	-0.326391	0.176987	0.157179	0.227176	0.361501	0.345124	-0.16038	0.332991	-0.173162	0.311529	-0.0881829	-0.0390583	0.173775	0.34661	0.233809	0.0637254	-0.0269474	0.378432	0.0965963	0.123829	0.0979609	-0.00723698	0.119842
TCGA-BA-4077	-0.184657	0.281955	0.347831	0.27786	0.345812	0.330666	-0.151355	0.337495	0.00535434	0.417269	0.0766168	0.040861	0.412957	0.346926	0.329986	0.164652	-0.058815	0.369087	0.226137	0.174244	0.178303	0.0336316	0.205275
TCGA-BA-4078	-0.241847	0.222455	0.180996	0.233421	0.337378	0.280064	-0.165825	0.291833	-0.0780652	0.331253	-0.00426771	-0.02198	0.312603	0.317049	0.279492	0.105329	-0.329888	0.412587	0.16159	0.146532	0.129372	-0.0665267	0.11995
TCGA-BA-5151	-0.196564	0.273194	0.237352	0.242002	0.331534	0.288826	-0.0518021	0.35942	0.0257898	0.40237	0.0434972	0.127003	0.364353	0.363094	0.277956	0.116194	0.250223	0.41232	0.283505	0.181123	0.142266	0.0124764	0.181556
TCGA-BA-5152	-0.122826	0.329261	0.394459	0.246165	0.35233	0.328526	-0.0750947	0.339345	0.0344945	0.377257	0.065136	0.0653145	0.428662	0.353138	0.308266	0.145222	0.0163429	0.374533	0.272841	0.16224	0.175953	0.0273935	0.144566
TCGA-BA-5153	-0.0338293	0.398323	0.414979	0.273241	0.309933	0.30587	-0.0678068	0.266351	0.0555666	0.349233	-0.0529654	0.02788	0.409979	0.34746	0.326452	0.177676	-0.231658	0.368081	0.179335	0.135434	0.196048	0.02934	0.172426
TCGA-BA-5555	-0.159737	0.187082	0.260263	0.221806	0.338508	0.285865	-0.21912	0.323184	-0.0179422	0.359767	-0.0616741	0.048648	0.281571	0.355424	0.267374	0.0976632	-0.0871041	0.356137	0.0918745	0.148793	0.117232	-0.101856	0.192799
TCGA-BA-5556	-0.0153357	0.328589	0.469426	0.307395	0.319813	0.329529	-0.112952	0.345575	0.111903	0.371399	0.0302094	0.0306327	0.493943	0.395683	0.332598	0.153641	0.0348144	0.364118	0.241649	0.225378	0.20913	0.0271474	0.190962
TCGA-BA-5557	-0.204987	0.351858	0.308634	0.33625	0.317773	0.385369	0.0223149	0.378367	0.0777739	0.413273	0.186958	0.218508	0.519348	0.375334	0.329425	0.178052	0.276204	0.501546	0.459584	0.305528	0.214639	0.078272	0.140019
TCGA-BA-5558	-0.190002	0.237827	0.318713	0.230082	0.356533	0.310517	-0.0339536	0.36244	0.0136796	0.38139	0.06596	0.257134	0.432523	0.37026	0.29813	0.132651	0.133716	0.415593	0.294663	0.203429	0.13235	-0.0357555	0.145816
TCGA-BA-5559	-0.0220883	0.382418	0.469546	0.281646	0.299569	0.358737	-0.202804	0.296447	0.106754	0.327587	0.0494695	0.0775052	0.542064	0.376963	0.414906	0.183753	-0.306147	0.393445	0.337749	0.178013	0.23202	-0.0116945	0.149893
TCGA-BA-6868	-0.288699	0.19577	0.128668	0.194898	0.372309	0.346776	-0.207887	0.247339	-0.155998	0.339363	-0.0412409	-0.0597682	0.175783	0.331405	0.274327	0.115516	-0.0355312	0.412557	0.150665	0.0831474	0.0884292	-0.0559522	0.124274
TCGA-BA-6869	-0.244187	0.159312	0.264568	0.199898	0.343856	0.328787	-0.116043	0.23842	-0.122002	0.352897	-0.0513097	0.0523022	0.226398	0.349531	0.21314	0.10004	-0.0541905	0.356663	0.0335052	0.109148	0.113301	-0.00351889	0.0914517
TCGA-BA-6870	0.0572059	0.246986	0.254569	0.255041	0.323297	0.354773	-0.126436	0.320998	0.0307877	0.351964	0.00240867	0.0677877	0.345855	0.344845	0.262342	0.105432	0.0339541	0.375566	0.144054	0.144649	0.158713	-0.0346414	0.0873577
TCGA-BA-6871	-0.109554	0.302411	0.383599	0.207979	0.332338	0.358332	-0.197806	0.289254	-0.119246	0.305221	0.0414331	0.0768829	0.391691	0.332592	0.309921	0.157394	-0.191148	0.345092	0.19338	0.11735	0.187298	-0.0306247	0.167421
TCGA-BA-6872	-0.26298	0.237689	0.202171	0.197453	0.370244	0.381028	-0.170144	0.369682	-0.0786972	0.339677	-0.0111346	0.0647056	0.308828	0.339396	0.270877	0.104133	0.0378542	0.359609	0.165711	0.151421	0.113255	0.0175377	0.114101
TCGA-BA-6873	-0.207754	0.25471	0.279969	0.180595	0.341893	0.290445	-0.144938	0.306406	-0.0341084	0.334127	-0.0231781	-0.077158	0.319445	0.346653	0.299556	0.144773	-0.0797581	0.339855	0.154304	0.150578	0.123598	-0.0335529	0.13867
TCGA-BA-7269	-0.256708	0.083106	0.258805	0.176323	0.333454	0.387587	-0.140649	0.30776	-0.180035	0.33875	0.0629659	0.00982262	0.261671	0.388602	0.247512	0.085102	-0.143656	0.376145	0.102909	0.10301	0.133737	-0.000133381	0.101959
TCGA-BA-A4IF	-0.223856	0.152938	0.137461	0.171376	0.340181	0.306503	-0.225116	0.267475	-0.192003	0.35508	-0.13321	-0.143585	0.133986	0.309081	0.195292	0.0606866	-0.142033	0.33894	-0.00700926	0.112586	0.0480891	-0.091409	0.151326
TCGA-BA-A4IG	-0.0243775	0.327034	0.295265	0.216342	0.313279	0.307669	-0.12313	0.264341	0.0297217	0.370169	-0.0431328	0.0517062	0.274836	0.347297	0.234991	0.107141	-0.0977085	0.337523	0.0686687	0.107527	0.121268	-0.0722239	0.205356
TCGA-BA-A4IH	-0.183968	0.359434	0.271725	0.230356	0.338231	0.299209	-0.000952374	0.234875	-0.110875	0.412046	-0.0598063	-0.00350288	0.270389	0.308361	0.302061	0.114487	-0.0588957	0.371452	0.0941948	0.108798	0.141374	-0.01282	0.231686
TCGA-BA-A4II	-0.210533	0.274134	0.283898	0.237494	0.282847	0.330628	-0.0680917	0.34444	-0.0639499	0.380849	-0.0408471	0.00507765	0.326142	0.332441	0.225967	0.123342	0.0573044	0.380374	0.19628	0.160787	0.126888	0.0184769	0.158877
TCGA-BA-A6D8	-0.223357	0.070211	0.224619	0.153402	0.34331	0.357768	-0.115674	0.294098	-0.190124	0.325797	0.100371	0.0401149	0.276066	0.374387	0.243301	0.0730248	-0.220808	0.371023	0.111718	0.144128	0.0827181	-0.0525216	0.023562
TCGA-BA-A6DA	-0.239235	0.186769	0.286201	0.230011	0.329813	0.360714	-0.100245	0.315658	-0.103457	0.336038	0.0129137	0.0355203	0.311033	0.335503	0.210697	0.0885429	0.156982	0.405977	0.175816	0.146793	0.109697	0.0188023	0.0702278
TCGA-BA-A6DB	-0.0539869	0.233602	0.503571	0.2415	0.345508	0.365314	-0.0591359	0.362415	0.0597698	0.374808	0.057895	0.118674	0.457419	0.365009	0.339324	0.15021	0.0198757	0.392781	0.270417	0.245384	0.191481	-0.0201596	0.126226
TCGA-BA-A6DD	-0.0866035	0.296948	0.406506	0.247696	0.320901	0.323866	-0.138277	0.342946	-0.00858531	0.350719	0.0134512	-0.0567899	0.390528	0.331911	0.272208	0.110233	0.0142847	0.385243	0.206012	0.171028	0.174247	0.0128227	0.156432
TCGA-BA-A6DE	-0.25262	0.184952	0.206849	0.17083	0.305366	0.29233	-0.145301	0.26283	-0.136716	0.32174	-0.128144	-0.0280525	0.157495	0.31873	0.215858	0.0660597	-0.0195489	0.371329	0.0138501	0.121513	0.0766032	-0.0836947	0.137577
TCGA-BA-A6DG	-0.30811	0.140903	0.271574	0.266704	0.350049	0.428208	-0.165093	0.384128	-0.0802501	0.393644	0.0872727	0.0264308	0.412221	0.371992	0.319259	0.179024	0.0633566	0.465908	0.36227	0.215166	0.174358	-0.00265639	0.0597386
TCGA-BA-A6DI	-0.234628	0.136403	0.179451	0.182613	0.34767	0.357314	-0.142853	0.253873	-0.121205	0.384808	-0.0912292	0.0683639	0.180734	0.310485	0.233657	0.0947866	-0.00575964	0.38978	0.0454024	0.0754093	0.0886838	-0.0140756	0.159068
TCGA-BA-A6DJ	-0.234876	0.310835	0.39634	0.26835	0.327506	0.286247	-0.0574872	0.340534	0.00603597	0.335889	0.0129736	0.0556584	0.371608	0.364496	0.268254	0.14428	0.0776953	0.387613	0.21499	0.161452	0.162004	0.0279575	0.109
TCGA-BA-A6DL	-0.210317	0.183612	0.234728	0.200156	0.331227	0.334989	-0.220007	0.270691	-0.0856018	0.382443	-0.139443	-0.0936432	0.175979	0.307412	0.178553	0.0313699	0.0232921	0.367944	0.0155476	0.120219	0.062051	-0.0292242	0.0876119
TCGA-BA-A8YP	-0.244191	0.196414	0.116384	0.160064	0.320446	0.27422	-0.0895938	0.284061	-0.149081	0.349851	-0.0429633	0.0538742	0.2577	0.300247	0.300051	0.104234	-0.33739	0.357873	0.167169	0.0979073	0.0815537	-0.149571	0.0992111
TCGA-BB-4217	0.361642	0.369198	0.444789	0.262173	0.31862	0.332315	-0.0776616	0.317658	0.316377	0.357184	-0.00963144	-0.00737588	0.449376	0.389079	0.299989	0.134444	-0.115067	0.398829	0.155755	0.180923	0.210621	-0.0276893	0.133554
TCGA-BB-4223	0.0498558	0.419567	0.411486	0.225154	0.304349	0.374906	-0.132602	0.251106	0.11006	0.340236	-0.053608	-0.0387772	0.415341	0.38912	0.302256	0.1457	-0.342225	0.362193	0.150915	0.113017	0.196416	-0.0520524	0.155378
TCGA-BB-4224	-0.284146	0.191584	0.148462	0.209477	0.31346	0.285308	-0.144968	0.288627	-0.19407	0.359724	-0.0731156	-0.126613	0.195062	0.296779	0.16025	0.043054	-0.0603634	0.328063	0.0625841	0.160256	0.0565527	-0.0772279	0.190996
TCGA-BB-4225	-0.0335087	0.414599	0.476342	0.279633	0.349294	0.372024	-0.0620622	0.252499	0.0776194	0.339877	0.00991974	0.126424	0.416225	0.396018	0.316362	0.178084	-0.274769	0.378033	0.181131	0.178955	0.187411	-0.0426466	0.19918
TCGA-BB-4227	-0.296988	0.265686	0.12327	0.196182	0.355152	0.309974	-0.154343	0.360737	-0.16023	0.39057	0.000990252	0.0424615	0.244925	0.342057	0.204269	0.0919329	0.000470117	0.366686	0.151209	0.116038	0.0769162	-0.0721321	0.135369
TCGA-BB-4228	-0.195829	0.340679	0.262834	0.259252	0.320197	0.412542	-0.120786	0.244325	-0.040826	0.364043	-0.0730477	0.0967352	0.350188	0.346937	0.281349	0.137848	-0.278501	0.332416	0.162157	0.124147	0.154432	-0.0312063	0.129518
TCGA-BB-8596	-0.175111	0.192444	0.187508	0.199301	0.325409	0.401959	-0.0135555	0.339319	-0.0177524	0.391554	0.0774714	0.0951227	0.404071	0.365189	0.335528	0.16351	-0.133805	0.44291	0.274498	0.19727	0.20655	-0.0377693	0.156831
TCGA-BB-8601	-0.304786	0.151404	0.114877	0.0743552	0.320376	0.281554	-0.208252	0.258657	-0.217622	0.335159	-0.123629	0.0088383	0.102716	0.308272	0.0989618	0.0375628	-0.193002	0.333601	-0.0639584	0.105049	0.0551667	-0.0333897	0.16201
TCGA-BB-A5HU	-0.280849	0.238734	0.155715	0.283585	0.322854	0.326727	-0.125239	0.315059	-0.0860173	0.346547	-0.0148635	-0.0547006	0.295576	0.343802	0.26601	0.148317	0.00792771	0.404837	0.178277	0.124773	0.123745	-0.0309456	0.104073
TCGA-BB-A5HY	-0.26977	0.277273	0.157978	0.154554	0.357842	0.371143	-0.15264	0.283163	-0.217586	0.312812	-0.0784979	-0.102141	0.193251	0.335164	0.244214	0.0827008	-0.154313	0.386408	0.129447	0.0664078	0.0861581	-0.020247	0.118384
TCGA-BB-A5HZ	-0.256178	0.105064	0.191399	0.217055	0.289519	0.346561	-0.0813028	0.30187	-0.186753	0.330825	-0.10545	0.0132963	0.202141	0.314922	0.208022	0.069401	-0.00198195	0.377405	0.0471491	0.106739	0.0782154	-0.052024	0.0911728
TCGA-BB-A6UM	-0.193518	0.335061	0.434866	0.237324	0.344094	0.243583	-0.144417	0.312428	-0.0511869	0.350356	-0.0652111	-0.0639512	0.309597	0.330976	0.234809	0.108957	-0.128787	0.3526	0.0771349	0.108268	0.111041	0.00236161	0.1393
TCGA-BB-A6UO	-0.374666	0.231404	0.249945	0.21074	0.333904	0.331188	-0.105105	0.335278	-0.113327	0.325202	-0.0171202	-0.0730653	0.295316	0.324674	0.25818	0.138893	-0.0289458	0.368606	0.17318	0.153038	0.117449	-0.016475	0.122795
TCGA-C9-A47Z	-0.286966	0.127069	0.205879	0.169979	0.339615	0.338147	-0.198419	0.31968	-0.119435	0.320728	-0.0785001	-0.0682447	0.22139	0.335052	0.205178	0.11345	0.0800237	0.405876	0.0936564	0.152069	0.0781654	-0.038056	0.125193
TCGA-C9-A480	-0.253106	0.122073	0.255483	0.220686	0.330265	0.352038	-0.0989809	0.269411	-0.0936616	0.350559	-0.0465582	-0.00198815	0.235506	0.338432	0.236865	0.104733	-0.00153001	0.37247	0.135812	0.137243	0.105142	-0.0246811	0.132107
TCGA-CN-4722	-0.18862	0.0849257	0.21119	0.185019	0.282633	0.330704	-0.171102	0.333947	-0.0520908	0.339378	-0.0801502	-0.00841127	0.280953	0.361204	0.268546	0.0504892	0.031394	0.401275	0.0732911	0.168319	0.142931	-0.0383354	0.139225
TCGA-CN-4723	-0.185158	0.262492	0.247366	0.231964	0.320363	0.377937	-0.153798	0.265244	-0.026051	0.386316	0.01896	0.047429	0.385241	0.324434	0.280254	0.138451	-0.0863239	0.425176	0.238447	0.131943	0.121098	-0.0322809	0.121288
TCGA-CN-4725	-0.285914	0.13615	0.0893787	0.138025	0.344869	0.354109	-0.195528	0.292537	-0.141049	0.361322	-0.100802	0.0246626	0.17667	0.340557	0.228432	0.131218	0.0285696	0.364203	0.125162	0.122138	0.0702687	-0.0501783	0.190915
TCGA-CN-4726	-0.29574	0.216946	0.192639	0.241597	0.326295	0.315599	-0.151532	0.377764	-0.0613395	0.416517	0.03135	0.0981479	0.323721	0.34048	0.277336	0.139465	0.182868	0.425188	0.298596	0.209679	0.1311	-0.0275238	0.125969
TCGA-CN-4727	-0.301434	0.199431	0.122349	0.189733	0.293438	0.313785	-0.151862	0.284155	-0.208046	0.380507	-0.0770885	-0.0215052	0.172794	0.345211	0.253988	0.0758723	-0.0897444	0.332149	0.0657551	0.0562678	0.102789	0.00961502	0.13281
TCGA-CN-4728	-0.194496	0.270839	0.31927	0.297102	0.330575	0.390464	-0.0767166	0.406999	0.101275	0.369292	0.13287	0.174698	0.544792	0.353381	0.372512	0.217339	-0.16172	0.429539	0.413301	0.298736	0.229142	0.0130732	0.11045
TCGA-CN-4729	-0.20104	0.214504	0.159736	0.204568	0.322002	0.33584	-0.0477708	0.320505	-0.0631867	0.350709	-0.0269851	0.159812	0.27739	0.335727	0.283341	0.112674	0.106414	0.435492	0.161037	0.158509	0.132578	-0.0165233	0.132771
TCGA-CN-4730	-0.269603	0.17047	0.126849	0.178976	0.320773	0.345882	-0.174375	0.28059	-0.211029	0.357788	-0.0994731	0.0139872	0.180157	0.338078	0.184411	0.0769223	-0.0978365	0.351051	0.0784452	0.0685069	0.0632053	-0.0800998	0.125985
TCGA-CN-4731	-0.292518	0.154592	0.242666	0.240287	0.328255	0.335212	-0.239132	0.281082	-0.050684	0.344212	-0.0473954	0.00820491	0.264473	0.339353	0.289818	0.106239	0.000785645	0.355991	0.0562286	0.137609	0.11208	-0.0411935	0.131133
TCGA-CN-4733	0.14352	0.374664	0.50319	0.293965	0.337894	0.319711	0.00850426	0.375499	0.234504	0.370031	0.0863242	0.247145	0.572715	0.41103	0.38113	0.22264	-0.063527	0.408641	0.40803	0.263308	0.284857	-0.0326827	0.19568
TCGA-CN-4734	-0.185624	0.312393	0.394077	0.323402	0.323845	0.326812	-0.0547799	0.331248	0.0471811	0.356443	-0.0103954	0.0683539	0.431736	0.365007	0.301869	0.149741	0.0473896	0.371832	0.252293	0.211769	0.187846	0.0280629	0.170609
TCGA-CN-4735	-0.145293	0.315603	0.31458	0.29551	0.361605	0.367702	-0.0806888	0.29084	0.0281181	0.359472	0.068887	0.0520893	0.441822	0.312114	0.318065	0.194641	-0.227416	0.364936	0.262078	0.127856	0.194331	-0.0299405	0.215608
TCGA-CN-4736	-0.174615	0.206282	0.412719	0.266897	0.348951	0.376101	-0.106379	0.379144	0.0776898	0.384865	0.0552548	0.0744934	0.492613	0.358009	0.336458	0.175563	-0.108172	0.390565	0.329533	0.255127	0.213345	-0.00640941	0.146508
TCGA-CN-4737	-0.260331	0.0630848	0.11727	0.168633	0.308955	0.372336	-0.115913	0.326164	-0.0717922	0.332783	-0.0345141	0.0448719	0.292541	0.333078	0.287092	0.0948716	-0.0504074	0.428298	0.227611	0.194251	0.124103	-0.0462545	0.130787
TCGA-CN-4738	-0.149499	0.225516	0.30522	0.265789	0.344259	0.335292	-0.0680763	0.297391	0.0211127	0.413411	0.0191571	0.0670979	0.418493	0.368443	0.298783	0.0969095	-0.0278564	0.419817	0.219781	0.164455	0.148752	-0.0166202	0.123156
TCGA-CN-4739	-0.0489867	0.309856	0.353405	0.267495	0.297993	0.320542	-0.200456	0.267212	0.0331854	0.372766	0.0274363	-0.0226587	0.374793	0.376985	0.305994	0.0419301	0.133321	0.405625	0.0953045	0.154133	0.154134	0.0116974	0.0991379
TCGA-CN-4740	-0.227762	0.271548	0.332806	0.244288	0.305372	0.363889	-0.014878	0.41878	0.0272528	0.395731	0.149372	0.234287	0.517281	0.356525	0.364141	0.175314	0.0306838	0.419254	0.3747	0.30383	0.227574	-0.0141516	0.159295
TCGA-CN-4741	-0.302803	0.196631	0.202895	0.219988	0.312324	0.303491	-0.105754	0.290725	-0.141916	0.36482	-0.0060808	-0.015251	0.262725	0.312963	0.276401	0.0801764	-0.0118749	0.361215	0.0243737	0.106399	0.0992006	0.0128068	0.164549
TCGA-CN-4742	-0.164319	0.168049	0.199288	0.212729	0.320563	0.338501	-0.15679	0.327064	-0.0165276	0.34785	-0.00830207	-0.0108089	0.342923	0.354889	0.308847	0.109377	0.141205	0.439252	0.228022	0.200499	0.125291	-0.0121819	0.120434
TCGA-CN-5355	-0.152714	0.19501	0.174814	0.184398	0.30326	0.307808	-0.0859099	0.302144	-0.0917662	0.356653	-0.0546258	0.117627	0.299978	0.339275	0.277832	0.086611	0.0263063	0.424453	0.124519	0.165844	0.139534	-0.0276725	0.157453
TCGA-CN-5356	-0.175774	0.178073	0.196738	0.221766	0.307803	0.323284	-0.186851	0.283419	-0.072411	0.345092	-0.0802425	-0.0311655	0.2864	0.330568	0.278528	0.0928727	-0.152769	0.363624	0.0956857	0.176681	0.118916	-0.0145439	0.115134
TCGA-CN-5358	0.0547663	0.306838	0.436113	0.293736	0.316134	0.37251	-0.0100511	0.388929	0.174649	0.387341	0.129114	0.239412	0.559853	0.408505	0.391027	0.21888	0.101327	0.461024	0.404401	0.281385	0.253099	-0.00925603	0.177397
TCGA-CN-5359	-0.121462	0.307752	0.386722	0.283806	0.291548	0.328347	-0.149472	0.373541	0.108078	0.378555	0.0876111	0.0841966	0.518735	0.359966	0.347953	0.169052	0.0940854	0.439841	0.391015	0.233926	0.205407	-0.00911505	0.142437
TCGA-CN-5360	-0.0646977	0.268134	0.373614	0.28529	0.315814	0.342585	-0.151751	0.342974	0.0800698	0.364433	0.0457557	0.0588527	0.502138	0.370632	0.375943	0.148836	-0.0727548	0.438053	0.271595	0.240142	0.201674	-0.0275408	0.142013
TCGA-CN-5361	-0.273447	0.144483	0.250204	0.207261	0.325422	0.367946	-0.242573	0.33198	-0.057243	0.356274	0.0133939	-0.0639406	0.339882	0.366889	0.324608	0.123601	-0.269897	0.367046	0.146385	0.147988	0.144204	-0.00937323	0.121724
TCGA-CN-5363	-0.207319	0.26007	0.322874	0.219831	0.34378	0.301567	-0.174729	0.337148	0.0235229	0.348601	0.0354945	0.000516433	0.40803	0.356482	0.328635	0.15034	-0.2054	0.358296	0.217508	0.177612	0.171621	-0.0606056	0.119696
TCGA-CN-5364	-0.299652	0.233315	0.28138	0.215612	0.325116	0.349413	-0.186014	0.306742	-0.0458843	0.373167	0.000493467	-0.0339438	0.323638	0.343659	0.309693	0.141574	0.0169926	0.369229	0.160921	0.14667	0.113483	0.00574576	0.17279
TCGA-CN-5365	-0.216797	0.2088	0.307798	0.27242	0.316634	0.360511	-0.156253	0.365946	-0.0396733	0.357596	0.0269476	-0.0609717	0.399393	0.327404	0.229158	0.149152	-0.00867439	0.361246	0.240548	0.199071	0.129396	-0.0216662	0.177564
TCGA-CN-5366	-0.218151	0.132435	0.321532	0.167865	0.311064	0.342988	-0.217078	0.345088	-0.0517333	0.342162	-0.0100782	-0.0653156	0.358065	0.333486	0.272088	0.127907	-0.0437327	0.380089	0.218928	0.183244	0.143138	-0.0201812	0.127067
TCGA-CN-5367	-0.236526	0.23012	0.162171	0.217652	0.317777	0.329428	-0.162199	0.291087	-0.0381473	0.357248	-0.00648426	-0.0834821	0.32847	0.32023	0.237379	0.133262	-0.0940213	0.342384	0.196884	0.139103	0.107174	-0.0998852	0.134778
TCGA-CN-5369	-0.0538528	0.305388	0.424924	0.297614	0.343782	0.311446	-0.0990815	0.354028	0.107166	0.396612	0.0690003	0.0546404	0.496222	0.376049	0.332948	0.162064	0.127088	0.435217	0.260256	0.246873	0.215113	0.0177034	0.160627
TCGA-CN-5370	-0.171741	0.315156	0.3218	0.268585	0.369608	0.337593	-0.0406152	0.385247	0.0657034	0.404767	0.10977	0.139523	0.515225	0.350514	0.362754	0.201879	0.00287453	0.40888	0.405954	0.253322	0.22115	-0.0200503	0.154713
TCGA-CN-5373	-0.132544	0.248163	0.283972	0.258855	0.293126	0.375983	-0.0778537	0.377928	0.0645056	0.360428	0.0103722	0.0658199	0.435265	0.3542	0.327139	0.128164	0.137875	0.406413	0.289385	0.24949	0.189054	0.0247646	0.172161
TCGA-CN-5374	0.0731782	0.350321	0.474941	0.250041	0.319269	0.332547	-0.174851	0.27131	0.0698974	0.360273	0.0189415	-0.0754373	0.392297	0.362402	0.320478	0.120586	-0.205591	0.332689	0.0971769	0.146319	0.170548	-0.00492557	0.136679
TCGA-CN-6010	-0.104588	0.192806	0.230581	0.188426	0.329417	0.30923	-0.217536	0.25696	-0.0481589	0.36704	-0.0175062	-0.0303046	0.268263	0.343118	0.245098	0.0944012	-0.214646	0.385889	0.0845455	0.080366	0.0860161	-0.0783981	0.114215
TCGA-CN-6011	-0.308803	0.0902782	0.242949	0.170853	0.327008	0.319211	-0.189708	0.347844	-0.0877261	0.355357	-0.056315	-0.0735919	0.329575	0.368371	0.277488	0.136247	-0.0320676	0.362507	0.121717	0.159919	0.103754	-0.0364013	0.0846545
TCGA-CN-6012	-0.0868307	0.242323	0.303685	0.231946	0.337293	0.342669	-0.174415	0.342987	-0.000539618	0.373388	0.0320257	-0.0630167	0.395556	0.338072	0.302085	0.0807003	-0.0790076	0.394689	0.19656	0.151058	0.147601	-0.0575901	0.061208
TCGA-CN-6013	-0.119732	0.304821	0.452477	0.293484	0.331402	0.359642	-0.00391157	0.386844	0.122798	0.382294	0.115905	0.0558618	0.555716	0.385762	0.315679	0.187394	-0.1018	0.39301	0.358039	0.244934	0.211606	0.0357542	0.136857
TCGA-CN-6016	-0.239669	-0.0167584	0.299505	0.250753	0.325261	0.392725	-0.162893	0.312815	-0.00468503	0.356572	0.0397027	0.00945461	0.403874	0.369636	0.355966	0.165308	-0.157566	0.395417	0.246675	0.219833	0.203709	0.0250058	0.0695006
TCGA-CN-6017	0.102096	0.289855	0.502508	0.30207	0.30992	0.356466	0.02398	0.363107	0.17961	0.41251	0.0760612	0.158471	0.558182	0.394731	0.394922	0.196011	-0.0931269	0.415651	0.355661	0.249168	0.265198	0.000764902	0.163242
TCGA-CN-6018	-0.163487	0.32525	0.322285	0.262018	0.335063	0.355741	-0.0554332	0.362978	0.0450175	0.366944	0.0691773	0.0461558	0.451307	0.354799	0.315732	0.222011	-0.0336433	0.38148	0.345465	0.185684	0.198107	-0.0654206	0.18834
TCGA-CN-6019	-0.174622	0.132727	0.333679	0.263833	0.320509	0.356068	-0.0541701	0.365432	0.00920995	0.408181	0.136631	0.253748	0.520283	0.371502	0.364781	0.170513	-0.15966	0.435032	0.396241	0.278984	0.213827	-0.039153	0.0801456
TCGA-CN-6020	-0.208768	0.258149	0.210468	0.258837	0.332486	0.33243	-0.0518972	0.370108	-0.0487363	0.382492	0.0302074	0.0867537	0.361057	0.341672	0.319273	0.137862	0.12521	0.435882	0.190208	0.166084	0.146244	0.0105266	0.176297
TCGA-CN-6021	-0.112162	0.166051	0.230016	0.224573	0.300275	0.315948	-0.176732	0.310851	-0.0420972	0.334456	0.0134876	0.00808422	0.283915	0.377607	0.24481	0.0444904	-0.033257	0.409032	0.0840332	0.162656	0.095457	-0.010372	0.124916
TCGA-CN-6022	-0.268877	0.232043	0.179279	0.250645	0.346299	0.321467	-0.182924	0.312637	-0.0430415	0.366857	0.0783236	0.0385354	0.418112	0.370247	0.347678	0.142249	-0.0770668	0.411975	0.326802	0.195567	0.176741	-0.0147342	0.125522
TCGA-CN-6023	-0.0760225	0.360795	0.415259	0.251247	0.322104	0.35433	-0.146698	0.280188	0.081442	0.425961	0.0548446	-0.00854684	0.412428	0.373063	0.290501	0.144521	-0.294218	0.351685	0.145767	0.160722	0.144279	-0.111844	0.0869943
TCGA-CN-6024	-0.357806	0.0866462	0.0653764	0.163071	0.324838	0.325662	-0.100587	0.281441	-0.25761	0.319813	-0.0584986	0.0518809	0.163629	0.315829	0.22425	0.11306	-0.0979516	0.376601	0.0333963	0.0932422	0.0589568	-0.0689049	0.159925
TCGA-CN-6988	-0.401264	0.0874867	0.123259	0.149496	0.312972	0.297236	-0.224236	0.256595	-0.17271	0.3229	-0.144325	-0.103061	0.117605	0.301159	0.214781	0.00222153	-0.120638	0.373191	-0.0856364	0.100399	0.00260537	0.060879	0.0864901
TCGA-CN-6989	-0.242963	0.223407	0.189125	0.27347	0.341487	0.381683	-0.101608	0.380724	-0.00940266	0.368368	0.12888	0.094568	0.474329	0.33831	0.338697	0.20122	-0.200964	0.406504	0.385712	0.216214	0.196532	-0.0510897	0.156694
TCGA-CN-6992	-0.293518	0.142448	0.152009	0.194934	0.330386	0.351839	-0.245163	0.281355	-0.125841	0.310074	-0.0153471	-0.0510235	0.26741	0.325166	0.248483	0.0710259	-0.306277	0.375346	0.10902	0.136275	0.0961312	-0.0774309	0.0564368
TCGA-CN-6994	-0.302227	0.146051	0.186142	0.236172	0.328779	0.33195	-0.147806	0.355437	-0.116896	0.339893	0.0124191	-0.0782452	0.326506	0.344725	0.284738	0.0769792	-0.10189	0.401078	0.185738	0.138444	0.118999	-0.017483	0.128224
TCGA-CN-6995	-0.167263	0.27912	0.424233	0.315384	0.34631	0.319344	-0.155108	0.368294	-0.000571836	0.349419	0.0125906	-0.0129385	0.445648	0.341433	0.281435	0.174674	-0.0939409	0.381911	0.261146	0.152167	0.182693	0.00811688	0.153729
TCGA-CN-6996	-0.093367	0.308639	0.356635	0.254543	0.35863	0.293545	-0.0922302	0.388176	0.0985929	0.372905	0.0536336	0.163459	0.49081	0.35002	0.345663	0.169304	0.0109981	0.402304	0.350534	0.248159	0.190735	0.00116217	0.183445
TCGA-CN-6997	-0.252115	0.18265	0.154072	0.201796	0.344674	0.34402	-0.141221	0.266304	-0.0979257	0.393964	-0.00407512	-0.0463535	0.209115	0.338736	0.244094	0.0933258	-0.279462	0.352077	0.0542829	0.0630873	0.0678236	-0.15712	0.126468
TCGA-CN-6998	-0.2763	0.146333	0.228305	0.204849	0.326427	0.349178	-0.0987911	0.31531	-0.0880525	0.361304	-0.0586409	-0.022714	0.265271	0.354588	0.22273	0.14148	0.086588	0.376048	0.169265	0.149198	0.10539	-0.00682598	0.163745
TCGA-CN-A497	-0.196625	0.205793	0.231102	0.257532	0.341946	0.33611	-0.0431204	0.271587	-0.07369	0.453517	-0.0873177	0.0139428	0.275912	0.305506	0.273258	0.0980482	-0.255062	0.375336	0.116121	0.120635	0.132205	-0.0617659	0.0939293
TCGA-CN-A498	-0.146632	0.240925	0.217942	0.194443	0.300128	0.393251	-0.0777219	0.324498	-0.0387712	0.34541	-0.0269319	0.0114841	0.255183	0.342078	0.209644	0.107401	0.0155579	0.394476	0.12148	0.120755	0.118041	-0.0306129	0.165224
TCGA-CN-A499	-0.143485	0.369217	0.402819	0.244073	0.350589	0.346706	-0.147772	0.316054	0.0385811	0.381928	-0.00856349	0.00787736	0.413705	0.317785	0.248349	0.126773	-0.0270988	0.391476	0.224913	0.136917	0.159607	-0.00609965	0.232848
TCGA-CN-A49A	-0.29963	0.0867168	0.0811535	0.127207	0.341289	0.302708	-0.18878	0.272801	-0.341951	0.30892	-0.0858637	-0.10771	0.13701	0.282198	0.256784	0.0616498	-0.0954582	0.390439	0.0560459	0.0688939	0.077851	-0.0654833	0.193747
TCGA-CN-A49B	-0.172558	0.352627	0.375547	0.25319	0.372765	0.337127	-0.0446544	0.342507	0.0335827	0.394463	0.0962374	0.0713409	0.453622	0.32818	0.314623	0.153031	-0.0821098	0.344023	0.248822	0.169189	0.181248	0.0194058	0.211893
TCGA-CN-A49C	-0.181312	0.261228	0.266195	0.228392	0.320875	0.323456	-0.234298	0.284751	-0.0683706	0.3653	0.0245989	-0.102311	0.269446	0.344299	0.244741	0.0971768	-0.0221709	0.339097	0.048204	0.110224	0.119757	0.0421623	0.192658
TCGA-CN-A63T	-0.17643	0.310332	0.369107	0.24819	0.335834	0.331918	-0.12852	0.340066	-0.0469415	0.372689	-0.00769145	-0.00397777	0.399976	0.335327	0.270927	0.120735	0.00588495	0.396979	0.191469	0.196542	0.154446	0.0182868	0.088245
TCGA-CN-A63U	-0.233428	0.14772	0.192736	0.154051	0.343017	0.35648	-0.171713	0.243645	-0.160811	0.40845	-0.0596662	-0.0501984	0.141873	0.306906	0.181938	0.0221066	-0.294197	0.316325	-0.0679484	0.0575256	0.0470037	-0.144546	0.025638
TCGA-CN-A63V	-0.264211	0.0933011	0.179909	0.230266	0.303826	0.337345	-0.193226	0.296215	-0.148235	0.369883	-0.00431001	-0.0277005	0.307145	0.384236	0.283561	0.0996803	-0.0313455	0.370013	0.177339	0.124589	0.120556	-0.011565	0.109824
TCGA-CN-A63W	-0.281408	0.138634	0.267827	0.196072	0.318308	0.328689	-0.217756	0.295082	-0.18553	0.341431	-0.0998507	-0.0505702	0.198816	0.332244	0.20712	0.116658	0.00100692	0.3533	0.0236273	0.127057	0.0729752	-0.0117771	0.1176
TCGA-CN-A641	-0.244427	0.175398	0.177722	0.213503	0.299928	0.316614	-0.1493	0.276456	-0.144296	0.336946	-0.0911805	0.00217687	0.202239	0.298453	0.205179	0.0401909	0.0449673	0.380638	0.021102	0.157903	0.0558103	-0.0492212	0.126378
TCGA-CN-A642	-0.223122	0.239194	0.411126	0.26993	0.323446	0.281526	-0.180246	0.308564	-0.023717	0.379717	0.0282852	-0.0441666	0.401323	0.352557	0.284648	0.131832	-0.244797	0.332441	0.167482	0.139651	0.145434	-0.0436004	0.0996054
TCGA-CN-A6UY	-0.0588581	0.332776	0.490749	0.287313	0.311564	0.364451	-0.182704	0.264257	0.0276939	0.329187	0.0173386	-0.0280227	0.418735	0.370856	0.288348	0.172035	-0.192188	0.312045	0.20039	0.157175	0.1966	0.0341075	0.145895
TCGA-CN-A6V3	-0.131803	0.268482	0.304098	0.299673	0.33536	0.332269	-0.177041	0.316694	-0.00600255	0.358019	-0.0530485	-0.0682707	0.332433	0.320037	0.215719	0.141149	-0.0211504	0.346338	0.159286	0.115303	0.117655	-0.0168858	0.116889
TCGA-CN-A6V6	-0.0498024	0.374451	0.466957	0.245983	0.317144	0.307059	-0.0818696	0.294503	0.0670674	0.371693	-0.000766462	0.0597394	0.443212	0.355353	0.341161	0.139028	-0.0515861	0.377287	0.154043	0.151203	0.165001	-0.0141918	0.172459
TCGA-CN-A6V7	-0.295015	0.285602	0.249583	0.188337	0.306079	0.291172	-0.104607	0.253191	-0.0860336	0.303059	-0.0284241	-0.0981114	0.262382	0.36063	0.208159	0.0594179	-0.28227	0.350314	0.039537	0.0252114	0.083236	0.00910342	0.179332
TCGA-CQ-5323	-0.13791	0.262452	0.259651	0.237855	0.299028	0.309302	-0.163788	0.312406	-0.0408518	0.327526	-0.0479037	0.0211948	0.298386	0.327899	0.269935	0.0928226	0.0631893	0.370418	0.0817854	0.1342	0.137268	0.0121377	0.184572
TCGA-CQ-5324	-0.195084	0.217883	0.277541	0.235781	0.315785	0.336346	-0.0943608	0.298823	-0.0624485	0.364608	0.010298	-0.0101132	0.32738	0.359422	0.292972	0.112334	-0.0657914	0.369205	0.148883	0.13968	0.133314	-0.0115988	0.167535
TCGA-CQ-5325	0.087409	0.326056	0.486227	0.254888	0.333844	0.317709	-0.103915	0.400569	0.187975	0.390397	0.0772921	0.100933	0.550394	0.376212	0.358449	0.200986	0.0430685	0.409229	0.348063	0.282388	0.24301	-0.0186857	0.149899
TCGA-CQ-5326	-0.327722	0.322792	0.174493	0.253784	0.344842	0.323899	-0.171576	0.387675	0.02093	0.382069	0.0479882	0.0968728	0.39447	0.333434	0.320354	0.150095	0.0973774	0.422176	0.365688	0.172028	0.139421	0.0234478	0.183453
TCGA-CQ-5327	-0.128776	0.280789	0.407536	0.267389	0.339067	0.31902	-0.158358	0.358819	0.0540695	0.353239	0.082573	-0.0112575	0.469558	0.389217	0.318551	0.144249	0.0636671	0.37688	0.246628	0.229893	0.176538	0.00590659	0.142905
TCGA-CQ-5329	-0.250214	0.286415	0.303576	0.230921	0.366662	0.283782	-0.210814	0.362032	0.0150678	0.34673	0.0348146	0.00448182	0.438222	0.356478	0.305465	0.153291	-0.0918561	0.34737	0.287558	0.172986	0.131742	-0.0431684	0.1235
TCGA-CQ-5330	-0.128014	0.253359	0.344862	0.237269	0.346209	0.349386	-0.147622	0.3498	0.0560823	0.371792	0.0977203	-0.00290964	0.508961	0.367706	0.377954	0.180342	-0.100193	0.397384	0.354566	0.255377	0.18965	-0.0286912	0.12744
TCGA-CQ-5331	-0.0515265	0.296063	0.410659	0.284671	0.309827	0.284099	-0.101849	0.367635	0.100815	0.364025	0.0374207	0.032695	0.470498	0.375273	0.301697	0.127177	0.122074	0.388434	0.251179	0.226502	0.180856	0.0191168	0.18273
TCGA-CQ-5332	-0.280809	0.200635	0.164136	0.166582	0.308862	0.315658	-0.171084	0.306614	-0.11536	0.338749	-0.0514301	0.016652	0.303558	0.316815	0.256747	0.106791	-0.154216	0.34687	0.161361	0.161124	0.115135	-0.079838	0.118199
TCGA-CQ-5333	-0.086689	0.26175	0.462726	0.267132	0.357637	0.306627	-0.178949	0.366232	0.069629	0.397113	0.132491	0.0397665	0.548686	0.396892	0.348149	0.170437	-0.068104	0.378688	0.408268	0.240388	0.200974	-0.0251177	0.146718
TCGA-CQ-5334	-0.18056	0.295471	0.404724	0.218747	0.336192	0.281329	-0.202025	0.368301	0.0354668	0.363811	0.0704119	-0.00346456	0.455956	0.392909	0.301913	0.165624	0.00459511	0.379206	0.307222	0.213796	0.186799	0.035439	0.173104
TCGA-CQ-6218	-0.207798	0.241248	0.26257	0.213628	0.331353	0.342288	-0.0721716	0.357523	-0.0330958	0.345508	0.000624077	0.10558	0.34298	0.351695	0.267023	0.110487	0.126165	0.385679	0.182194	0.17808	0.14509	0.00143561	0.166285
TCGA-CQ-6219	-0.176024	0.28152	0.424383	0.280034	0.340281	0.326871	-0.115326	0.355282	0.0269485	0.35507	0.0482283	0.016476	0.457688	0.353792	0.31878	0.156854	-0.064952	0.384842	0.284764	0.193755	0.181739	-0.00726737	0.155711
TCGA-CQ-6220	-0.252483	0.19933	0.276934	0.256332	0.331995	0.285835	-0.112794	0.334114	-0.0355199	0.333287	-0.0491096	0.00728131	0.309599	0.347781	0.223534	0.100872	0.114959	0.397409	0.170315	0.168526	0.114191	-0.000800919	0.161857
TCGA-CQ-6221	-0.293338	0.114547	0.183948	0.219699	0.244026	0.320829	-0.0651279	0.409752	-0.087675	0.338071	0.105932	0.106294	0.383162	0.369596	0.323683	0.134893	-0.177635	0.402905	0.243157	0.121239	0.148752	-0.00852655	0.152478
TCGA-CQ-6222	-0.174847	0.172212	0.405622	0.276551	0.347333	0.399552	-0.0955201	0.382497	0.0451544	0.417617	0.111905	0.0486229	0.507595	0.384241	0.351498	0.139745	0.0389532	0.391594	0.323196	0.265962	0.214212	0.0139418	0.136733
TCGA-CQ-6223	-0.187024	0.232019	0.258967	0.26534	0.318073	0.320032	-0.0520747	0.315827	-0.0612442	0.383909	-0.0281548	0.0719074	0.319243	0.321697	0.213673	0.104973	0.116167	0.40165	0.150289	0.142773	0.114576	0.0298332	0.150404
TCGA-CQ-6224	-0.198989	0.138609	0.218002	0.244196	0.343381	0.398405	-0.181562	0.318858	0.00376499	0.335259	0.0399169	-0.0602975	0.398883	0.342283	0.360209	0.149041	-0.231713	0.387209	0.264833	0.214471	0.174755	-0.0314885	0.095906
TCGA-CQ-6225	-0.370362	0.148034	0.111195	0.178789	0.340625	0.330174	-0.268618	0.258453	-0.229575	0.359746	-0.0764031	-0.122638	0.1334	0.31365	0.150894	0.0469974	-0.0586614	0.372731	-0.040098	0.064082	0.0264774	-0.0706548	0.0418577
TCGA-CQ-6227	-0.190734	0.162739	0.207125	0.212297	0.345327	0.322921	-0.123416	0.331539	-0.0779344	0.361052	-0.0290221	0.0784355	0.284563	0.344569	0.325891	0.146575	-0.00189209	0.407775	0.161582	0.17589	0.140323	-0.0475871	0.149847
TCGA-CQ-6228	-0.148675	0.232294	0.137649	0.190346	0.318625	0.332293	-0.154425	0.265275	-0.0415289	0.365156	-0.0137951	0.0132366	0.263334	0.297712	0.23523	0.098609	-0.142839	0.349481	0.0916376	0.120065	0.103396	-0.0686999	0.0863144
TCGA-CQ-6229	-0.198816	0.205267	0.312265	0.226779	0.322569	0.331822	-0.169717	0.33605	-0.0414014	0.347645	-0.039357	-0.0348011	0.298142	0.313217	0.290674	0.109811	0.141219	0.397033	0.124505	0.180621	0.10641	-0.0212164	0.144453
TCGA-CQ-7063	-0.0884949	0.269009	0.403461	0.23806	0.352202	0.343878	-0.0192366	0.355416	0.0831479	0.369125	0.0262544	0.111413	0.458661	0.374423	0.32742	0.134852	0.0595993	0.397588	0.259693	0.25719	0.187584	0.0160899	0.204614
TCGA-CQ-7065	-0.349556	-0.00372875	0.0696616	0.106407	0.340986	0.315533	-0.189793	0.287138	-0.164056	0.330049	-0.103767	-0.0323814	0.0797527	0.321438	0.184497	0.0411094	-0.00627782	0.384289	0.0810537	0.0661562	0.00992622	-0.0458219	0.122918
TCGA-CQ-7068	-0.102731	0.315005	0.471548	0.296178	0.358412	0.312876	-0.144462	0.34054	0.0999914	0.363593	0.0477536	-0.0234713	0.46358	0.373404	0.29956	0.167204	-0.031162	0.33637	0.213183	0.170252	0.19193	-0.0010181	0.187775
TCGA-CQ-7069	-0.215632	0.122781	0.105005	0.203285	0.350354	0.349326	-0.0568232	0.293396	-0.111762	0.320083	-0.0784953	-0.00538096	0.199728	0.347081	0.264407	0.097622	0.0683383	0.435221	0.145162	0.138498	0.0968066	0.026668	0.12529
TCGA-CQ-7071	-0.211419	0.262836	0.309333	0.20641	0.314915	0.289015	-0.0748407	0.342138	0.00334203	0.381277	-0.0208874	0.0114256	0.355546	0.334554	0.270434	0.115043	0.113032	0.372825	0.207957	0.183038	0.148685	-0.0214216	0.205672
TCGA-CQ-7072	-0.304246	0.0410135	0.155709	0.188976	0.313073	0.392539	-0.22244	0.296208	-0.128851	0.33913	-0.0339386	-0.108361	0.264773	0.33856	0.317854	0.148133	-0.28496	0.389484	0.206598	0.146006	0.130411	-0.0849058	0.0985578
TCGA-CQ-A4C6	-0.223186	0.256404	0.294257	0.204941	0.35851	0.341255	-0.106594	0.317927	-0.024473	0.333548	-0.0232793	0.0750224	0.36906	0.314538	0.270029	0.13077	0.0786267	0.397296	0.211116	0.186265	0.119484	-0.0228959	0.165386
TCGA-CQ-A4C7	-0.364204	0.208031	0.226842	0.230005	0.34006	0.324292	-0.120725	0.344247	-0.105195	0.32841	-0.0159111	-0.0911224	0.306236	0.323143	0.351793	0.140829	-0.093092	0.362623	0.170367	0.135232	0.114851	-0.0468119	0.130794
TCGA-CQ-A4C9	-0.207021	0.210085	0.165109	0.176477	0.317579	0.364717	-0.147041	0.293199	-0.111208	0.392625	-0.0155148	-0.00296653	0.26261	0.328066	0.257987	0.0846084	-0.0709383	0.373431	0.0746574	0.122982	0.0913768	-0.0224078	0.130033
TCGA-CQ-A4CA	-0.136353	0.238659	0.399862	0.278601	0.345787	0.374399	-0.175756	0.353687	0.00235539	0.373068	0.0461819	0.043448	0.445713	0.367161	0.332413	0.144888	-0.0984114	0.373326	0.248082	0.20344	0.183898	-0.00706981	0.172517
TCGA-CQ-A4CB	-0.160961	0.341749	0.189526	0.1928	0.342174	0.340736	-0.101547	0.320726	0.00293463	0.368939	0.0191905	0.0684712	0.363566	0.337888	0.29926	0.160095	-0.0368927	0.413838	0.296962	0.139561	0.147064	-0.0548888	0.157879
TCGA-CQ-A4CD	-0.192695	0.328208	0.247163	0.295494	0.340514	0.312716	-0.103883	0.332597	-0.0364854	0.367588	0.0488047	-0.031988	0.388088	0.31606	0.268414	0.145235	-0.00551555	0.315344	0.208047	0.120432	0.159579	-0.0201089	0.157719
TCGA-CQ-A4CE	-0.203286	0.178997	0.313692	0.215723	0.286404	0.32825	-0.126386	0.302632	-0.068448	0.351534	-0.052547	-0.00460416	0.276889	0.343159	0.208017	0.0373284	0.157525	0.411598	0.0653114	0.141821	0.118828	-0.0127575	0.147124
TCGA-CQ-A4CG	-0.272463	0.224788	0.144907	0.221727	0.33553	0.337654	-0.101462	0.236015	-0.176757	0.366656	-0.0364051	-0.0369709	0.215366	0.307787	0.260077	0.128948	-0.196732	0.392988	0.0957565	0.0455397	0.0732029	-0.0800242	0.183121
TCGA-CQ-A4CH	-0.2439	0.165554	0.118247	0.195715	0.364357	0.333095	-0.149068	0.336034	-0.0814954	0.372068	0.00127293	0.00306198	0.285328	0.340709	0.248707	0.119157	0.0407262	0.385979	0.212125	0.132299	0.0993545	-0.0155048	0.104885
TCGA-CQ-A4CI	-0.31936	0.224591	0.130589	0.130756	0.31973	0.32991	-0.214799	0.234231	-0.245841	0.326831	-0.0552438	-0.0653883	0.136231	0.317357	0.207532	0.0841957	-0.247586	0.332115	0.00859799	0.0479881	0.0655597	-0.119982	0.137747
TCGA-CR-5243	-0.0945028	0.298675	0.331442	0.255805	0.31665	0.3459	-0.222712	0.259357	0.00569868	0.336602	-0.0366481	0.00738462	0.343076	0.346602	0.313032	0.160235	-0.218166	0.369077	0.150951	0.143303	0.195745	-0.0462888	0.191465
TCGA-CR-5247	-0.318634	0.0690027	0.116306	0.159896	0.317197	0.311966	-0.252482	0.29518	-0.165676	0.337279	-0.0991732	-0.0257736	0.110974	0.33492	0.256906	0.116472	-0.266562	0.351473	0.0827439	0.106032	0.097854	-0.0861362	0.14676
TCGA-CR-5248	0.153237	0.447038	0.531571	0.267412	0.299365	0.354783	-0.154137	0.334101	0.20077	0.347268	0.0624486	0.0171842	0.555377	0.386477	0.310571	0.20575	-0.162912	0.382285	0.304482	0.201758	0.238694	-0.0076916	0.155994
TCGA-CR-5249	0.228711	0.369826	0.426763	0.30076	0.313518	0.364527	-0.11773	0.300735	0.242747	0.386774	0.0225658	0.0211625	0.414625	0.405375	0.327745	0.122758	-0.154237	0.391366	0.157106	0.175184	0.19607	0.00598997	0.193135
TCGA-CR-5250	0.0103875	0.308872	0.298244	0.222272	0.337086	0.38432	-0.124786	0.223002	0.0413602	0.356565	-0.00820348	0.0432995	0.332128	0.367398	0.342958	0.135749	-0.243081	0.41069	0.107811	0.105091	0.197804	0.0346292	0.151518
TCGA-CR-6467	0.113821	0.48102	0.482437	0.253774	0.300543	0.37509	-0.120306	0.274551	0.161296	0.28448	0.0233342	-0.0239638	0.454179	0.362364	0.31718	0.128599	-0.304692	0.364158	0.209332	0.153267	0.178609	-0.0259561	0.189873
TCGA-CR-6470	0.212797	0.383046	0.457648	0.299913	0.321949	0.287822	-0.101909	0.286286	0.196115	0.3405	0.0483226	0.039794	0.452288	0.39047	0.380699	0.146826	-0.254901	0.368965	0.21211	0.159509	0.238667	-0.0191052	0.188735
TCGA-CR-6471	-0.0975172	0.347483	0.390178	0.235146	0.302661	0.318889	-0.0847078	0.334921	0.0355002	0.355517	0.0431036	0.0561111	0.405616	0.378584	0.3181	0.115076	0.0738937	0.373814	0.21548	0.205359	0.198541	0.0065789	0.187059
TCGA-CR-6472	-0.163935	0.228922	0.281277	0.134158	0.320215	0.280556	-0.171568	0.26383	-0.0845738	0.351058	-0.0945413	-0.00432654	0.207472	0.374851	0.25184	0.0147809	-0.252159	0.311265	-0.0419545	0.0853018	0.0985342	-0.0347142	0.13764
TCGA-CR-6473	-0.207837	0.333751	0.236719	0.20906	0.348629	0.345961	-0.172314	0.195506	-0.126557	0.34196	-0.12395	-0.105988	0.195546	0.321927	0.268684	0.12931	-0.210436	0.345585	0.0408839	0.0213904	0.10794	0.0397748	0.241736
TCGA-CR-6474	-0.189871	0.243186	0.252027	0.282415	0.330654	0.375726	-0.0276945	0.356993	-0.0248065	0.385096	0.0801476	0.205575	0.392644	0.3693	0.321282	0.154666	0.0381394	0.432372	0.31253	0.205785	0.190853	0.00232757	0.155785
TCGA-CR-6477	-0.15853	0.188971	0.230832	0.300467	0.325315	0.371411	-0.164016	0.40474	0.0262842	0.336506	0.0439324	0.0524961	0.459749	0.38303	0.316073	0.164432	-0.0496625	0.386255	0.36245	0.224844	0.166297	-0.000344004	0.141609
TCGA-CR-6478	0.0096937	0.376795	0.439482	0.278551	0.349587	0.337581	-0.13668	0.410593	0.167534	0.39332	0.114316	0.0861753	0.565414	0.409322	0.329426	0.227899	0.0185566	0.405776	0.384094	0.237363	0.226953	-0.019915	0.156853
TCGA-CR-6480	-0.198913	0.275851	0.274043	0.269095	0.26362	0.26967	-0.168712	0.274307	-0.0364172	0.378828	-0.0399841	-0.0516511	0.252515	0.339018	0.262892	0.0657925	-0.107527	0.35915	0.0315363	0.115194	0.0848786	0.0615308	0.118699
TCGA-CR-6481	0.297353	0.449241	0.528953	0.302722	0.363911	0.385832	-0.146634	0.37388	0.322054	0.386227	0.131814	0.136942	0.571655	0.432448	0.362137	0.190734	-0.0680784	0.413062	0.369046	0.233143	0.272507	0.0268018	0.237732
TCGA-CR-6482	0.24025	0.376212	0.427669	0.26234	0.346163	0.299151	-0.122331	0.323751	0.265486	0.376995	0.0303392	0.0282369	0.521272	0.433125	0.370177	0.163449	-0.188015	0.404658	0.307639	0.187359	0.211883	-0.0519193	0.190062
TCGA-CR-6484	-0.0164146	0.336822	0.366968	0.304348	0.308464	0.387267	-0.0619493	0.358715	0.0983724	0.373696	0.118912	0.0850204	0.527181	0.376285	0.361696	0.131896	0.109661	0.391732	0.349058	0.245448	0.229364	0.0242772	0.145804
TCGA-CR-6487	0.140321	0.509307	0.555575	0.268113	0.322544	0.25636	-0.0502897	0.324976	0.264998	0.378431	0.111717	0.14202	0.520112	0.37904	0.357414	0.168482	-0.269226	0.399474	0.323262	0.239866	0.246781	-0.0739266	0.169277
TCGA-CR-6488	-0.227691	0.150999	0.261308	0.248366	0.338388	0.383598	-0.073636	0.338802	-0.00184488	0.380318	0.0979701	0.111698	0.430604	0.372911	0.330345	0.140007	0.0101099	0.414659	0.319932	0.227047	0.155925	-0.0253316	0.116806
TCGA-CR-6491	-0.26079	0.21341	0.263091	0.231238	0.308071	0.312009	-0.198252	0.300385	-0.117745	0.309663	-0.120155	-0.0245909	0.216777	0.315052	0.234537	0.108755	0.0399369	0.36076	0.0715124	0.124182	0.104322	-0.0119437	0.162299
TCGA-CR-6492	-0.115482	0.190231	0.245277	0.220303	0.347259	0.343823	-0.126474	0.318025	-0.0136401	0.382187	0.00715806	0.0581505	0.338291	0.345165	0.277642	0.0756137	0.110751	0.397927	0.14234	0.150353	0.116288	0.0233233	0.139616
TCGA-CR-6493	-0.238861	0.190803	0.132915	0.17079	0.333727	0.287723	-0.21469	0.299437	-0.121302	0.339409	-0.0781336	-0.0743966	0.226733	0.339769	0.254969	0.105359	-0.0293908	0.324396	0.133105	0.0912543	0.0667341	-0.090111	0.15441
TCGA-CR-7364	-0.195831	0.209727	0.176242	0.215738	0.340435	0.317763	-0.0800216	0.291288	-0.0455619	0.387472	0.00746939	0.098009	0.228777	0.355507	0.268148	0.0832273	-0.00269908	0.409525	0.108657	0.184251	0.132701	-0.00362404	0.162954
TCGA-CR-7365	-0.285118	0.143715	0.175191	0.191528	0.323045	0.331772	-0.16686	0.313029	-0.0948175	0.337814	-0.0380834	0.0507218	0.294587	0.340484	0.269344	0.122112	0.0503242	0.405483	0.126313	0.153137	0.0992669	-0.0126567	0.137851
TCGA-CR-7367	-0.106769	0.21603	0.241032	0.233429	0.312273	0.340141	-0.167306	0.343668	0.00107011	0.354669	-0.00531149	0.0167741	0.389429	0.361326	0.289372	0.10974	0.0408805	0.408427	0.259738	0.209651	0.157797	-0.0424824	0.128033
TCGA-CR-7368	-0.166389	0.296663	0.271752	0.249053	0.292977	0.314781	-0.0927511	0.336513	0.00602597	0.38391	-0.00346996	0.0769782	0.343069	0.34121	0.296708	0.0984489	-0.035438	0.371955	0.161728	0.151049	0.13323	-0.0243032	0.193773
TCGA-CR-7369	-0.128582	0.282446	0.225167	0.214648	0.31526	0.322885	-0.115603	0.29047	-0.0371301	0.346279	-0.0460116	0.123276	0.291734	0.334156	0.306038	0.0951596	-0.0422095	0.376181	0.0934622	0.150964	0.117978	-0.0161795	0.179152
TCGA-CR-7370	-0.260509	0.165479	0.197514	0.200593	0.320213	0.285649	-0.195146	0.289373	-0.103486	0.329933	-0.0283035	0.00755027	0.262411	0.324671	0.266708	0.10283	-0.288155	0.367632	0.0763353	0.1338	0.0779791	-0.0903775	0.16173
TCGA-CR-7371	-0.151252	0.285941	0.307157	0.278404	0.336383	0.349007	-0.138201	0.341888	0.00167579	0.359843	0.0387655	0.102345	0.400108	0.371674	0.309091	0.0845759	0.0637614	0.425277	0.231315	0.169967	0.173457	0.00892406	0.150651
TCGA-CR-7372	-0.206478	0.115008	0.18593	0.198756	0.324255	0.326772	-0.0800625	0.335512	-0.0988697	0.337882	-0.0391306	0.156678	0.257339	0.34015	0.262933	0.0972447	0.0117544	0.397526	0.100834	0.152016	0.111485	-0.0322567	0.156455
TCGA-CR-7373	-0.120092	0.324057	0.383694	0.225773	0.375827	0.295485	-0.102324	0.358194	0.0389143	0.376042	0.0560182	0.0420055	0.476797	0.356207	0.310468	0.180777	-0.0757474	0.364288	0.278119	0.18534	0.172304	-0.0204746	0.214223
TCGA-CR-7374	-0.0803789	0.256542	0.236362	0.177359	0.331303	0.316847	-0.122707	0.290466	-0.0339684	0.31668	-0.0253543	0.00156282	0.25428	0.352878	0.242211	0.0494499	-0.150925	0.378297	0.0921939	0.104796	0.0975013	-0.0816765	0.157746
TCGA-CR-7376	-0.0665787	0.329946	0.466919	0.282868	0.305938	0.340816	0.0227838	0.398441	0.155728	0.399243	0.139863	0.276735	0.598736	0.38783	0.377345	0.224833	-0.0369575	0.431863	0.469968	0.29328	0.277577	0.012294	0.19926
TCGA-CR-7377	-0.0208674	0.274512	0.401903	0.256558	0.34097	0.316807	-0.128548	0.355881	0.0986608	0.372327	0.0470721	0.103504	0.482992	0.368433	0.339466	0.140461	-0.0956552	0.413895	0.280398	0.244413	0.224999	-0.04095	0.139017
TCGA-CR-7379	-0.215555	0.227579	0.151374	0.208733	0.314461	0.37393	-0.057251	0.357099	-0.0532323	0.386632	0.0342509	0.132766	0.345455	0.352936	0.283411	0.121751	0.118594	0.403649	0.268943	0.200621	0.144149	-0.0372437	0.141515
TCGA-CR-7380	-0.191131	0.166452	0.209688	0.194239	0.375645	0.297633	-0.147554	0.393657	-0.0336777	0.367319	0.0123138	0.166494	0.339794	0.368014	0.301027	0.101688	-0.0957841	0.376077	0.238505	0.180942	0.149319	-0.0287348	0.169498
TCGA-CR-7382	-0.054277	0.327864	0.345063	0.242134	0.342246	0.326791	0.024869	0.372693	0.140588	0.392591	0.115807	0.192617	0.515756	0.397274	0.402023	0.171864	-0.00845074	0.421906	0.393631	0.237303	0.250424	0.000196761	0.187172
TCGA-CR-7383	-0.0857587	0.280963	0.329461	0.235531	0.33916	0.394167	-0.154753	0.339436	0.0335172	0.364965	0.0780476	0.079262	0.413585	0.353738	0.334627	0.177054	-0.131725	0.355833	0.317245	0.187668	0.201781	-0.0594355	0.143636
TCGA-CR-7385	-0.00227093	0.463242	0.418391	0.294739	0.316246	0.29724	-0.0630939	0.306808	0.105253	0.398816	0.0934852	-0.0211803	0.452031	0.389489	0.293762	0.132003	-0.0258631	0.373633	0.2022	0.162518	0.165178	0.0284923	0.208549
TCGA-CR-7386	-0.162495	0.23581	0.372302	0.248356	0.34902	0.353614	-0.125025	0.393504	0.0717331	0.392236	0.0925983	0.149322	0.486426	0.352586	0.324389	0.18267	-0.0135684	0.405162	0.335608	0.265455	0.229155	-0.0151894	0.146286
TCGA-CR-7388	-0.000735571	0.286237	0.279478	0.261561	0.298748	0.323136	-0.0943411	0.362916	0.071757	0.401614	0.0412799	0.151032	0.427477	0.354388	0.30667	0.121617	0.169606	0.459685	0.292804	0.164571	0.184236	-0.00766076	0.144097
TCGA-CR-7389	-0.107168	0.0899181	0.148141	0.220993	0.289974	0.339096	-0.124152	0.372113	0.0263585	0.371461	0.0150346	0.0582843	0.342552	0.374386	0.304028	0.0754891	0.0322759	0.43533	0.203069	0.186565	0.142585	-0.0179245	0.144851
TCGA-CR-7390	-0.252713	0.193895	0.0900048	0.208208	0.296006	0.322969	-0.109559	0.334376	-0.164169	0.368239	-0.0586394	0.0200204	0.218729	0.316341	0.228238	0.105368	0.107771	0.402267	0.177675	0.105618	0.10315	-0.0211771	0.1554
TCGA-CR-7391	-0.0860055	0.18847	0.408318	0.259134	0.334435	0.367437	-0.171996	0.353924	0.0648492	0.411595	0.0566034	0.158827	0.457752	0.384703	0.332819	0.141492	0.0476262	0.428953	0.293792	0.255183	0.209086	-0.0102964	0.146342
TCGA-CR-7392	0.0238125	0.243555	0.367659	0.241819	0.340436	0.332083	-0.112717	0.388557	0.167143	0.36668	0.0356271	0.128862	0.473229	0.399954	0.360567	0.161277	0.0758436	0.435672	0.313577	0.232444	0.209303	-0.0260728	0.164253
TCGA-CR-7393	0.0192813	0.275867	0.430012	0.27501	0.317556	0.322937	0.0466355	0.338324	0.13092	0.415684	0.0913296	0.232012	0.500616	0.394087	0.368689	0.147618	0.00296815	0.434511	0.355694	0.262085	0.231789	-0.0142779	0.174452
TCGA-CR-7394	0.0284239	0.310178	0.490633	0.265337	0.304346	0.33076	-0.0456165	0.386416	0.152968	0.370642	0.0489507	0.113076	0.506961	0.378682	0.348493	0.142119	0.132984	0.44176	0.346696	0.257837	0.213677	0.0159248	0.184456
TCGA-CR-7395	-0.0314344	0.292963	0.426992	0.255772	0.329123	0.307391	-0.0196647	0.37686	0.110628	0.36146	0.0509885	0.107137	0.48217	0.389246	0.32076	0.12399	0.0715861	0.391354	0.313517	0.231393	0.212635	0.00948651	0.214289
TCGA-CR-7397	-0.195829	0.18196	0.23179	0.236657	0.309533	0.335925	-0.149087	0.318654	-0.0569067	0.379184	0.0204166	0.0859225	0.393145	0.342058	0.311415	0.13772	-0.04046	0.417491	0.239225	0.203705	0.171225	-0.0155929	0.142815
TCGA-CR-7398	-0.277394	0.185999	0.153728	0.135954	0.314345	0.295069	-0.201034	0.29551	-0.0640536	0.31825	-0.00440823	0.0939483	0.274348	0.360678	0.283577	0.0936485	-0.204336	0.357927	0.124729	0.140675	0.0990763	-0.173469	0.152673
TCGA-CR-7399	-0.133794	0.405709	0.45462	0.267066	0.341777	0.325311	-0.139718	0.327396	0.0485477	0.361302	0.0960229	0.0234378	0.49752	0.367708	0.324828	0.163281	-0.165906	0.383883	0.239014	0.173709	0.211958	-0.0270665	0.14531
TCGA-CR-7401	-0.224939	0.13099	0.209821	0.211023	0.333011	0.334646	-0.166121	0.318324	-0.0893916	0.362537	-0.0131871	0.121652	0.288288	0.341445	0.282205	0.11759	0.000123229	0.39819	0.155618	0.165634	0.145232	-0.00386067	0.152822
TCGA-CR-7402	-0.126387	0.192903	0.229545	0.20209	0.345409	0.309065	-0.159391	0.260982	0.00726791	0.380476	-0.0864849	-0.0229379	0.278112	0.32591	0.274227	0.104148	-0.121027	0.409843	0.0633216	0.115736	0.146511	-0.0391298	0.149271
TCGA-CR-7404	0.00605687	0.361717	0.397731	0.232027	0.291932	0.368341	-0.176099	0.33394	0.0931493	0.349789	0.0187273	0.0740785	0.444724	0.366333	0.313067	0.115247	-0.186783	0.401798	0.220582	0.155151	0.145007	-0.0165668	0.133188
TCGA-CV-5430	-0.144777	0.287437	0.292512	0.274956	0.293377	0.426956	-0.204571	0.316049	0.0360393	0.346743	0.0305345	-0.0326488	0.36039	0.361884	0.318896	0.0426461	-0.158102	0.361751	0.119368	0.157416	0.117056	-0.0617461	0.0679369
TCGA-CV-5431	0.055609	0.364247	0.417373	0.290112	0.316921	0.361426	-0.0264046	0.284038	0.162147	0.336961	0.0665742	0.0818373	0.497018	0.363255	0.329772	0.212037	-0.153842	0.387137	0.266115	0.186047	0.241063	-0.0244491	0.180925
TCGA-CV-5432	-0.243239	0.138198	0.224625	0.210441	0.323837	0.334706	-0.253926	0.310058	-0.150635	0.311738	-0.0547605	-0.0823894	0.269504	0.295605	0.212393	0.0736609	-0.077638	0.366588	0.0771864	0.101587	0.0655602	-0.0577265	0.148486
TCGA-CV-5434	-0.196058	0.221059	0.234662	0.206819	0.311812	0.345937	-0.163189	0.362632	-0.0600203	0.361175	0.0923372	0.0464055	0.427894	0.349086	0.308704	0.174363	-0.222568	0.389947	0.316963	0.225879	0.154793	-0.107786	0.162758
TCGA-CV-5435	-0.286638	0.070838	0.11987	0.185968	0.326438	0.352045	-0.109652	0.22766	-0.189858	0.400676	-0.0520081	-0.004077	0.146519	0.317115	0.285769	0.104999	-0.292705	0.355381	0.0700049	0.0841481	0.0523566	-0.0606033	0.174136
TCGA-CV-5436	-0.226371	0.225222	0.246121	0.217916	0.335648	0.311951	-0.0872669	0.298209	-0.155521	0.298851	-0.0949099	0.0180611	0.243513	0.346496	0.200768	0.0979992	-0.0723105	0.356168	0.159265	0.0915881	0.101491	-0.0798269	0.188723
TCGA-CV-5439	-0.117656	0.193436	0.273237	0.268927	0.298563	0.330951	-0.0950836	0.279889	-0.0198845	0.353194	-0.0488844	-0.0230206	0.299814	0.351146	0.212089	0.0865918	-0.0395029	0.322323	0.0726461	0.174142	0.138777	-0.00282783	0.120969
TCGA-CV-5440	-0.337913	0.0230581	0.127183	0.183748	0.310896	0.356201	-0.219004	0.286889	-0.168026	0.355713	-0.0336662	-0.103567	0.174783	0.324433	0.248517	0.111774	-0.147417	0.361752	0.00799568	0.0733671	0.0735235	-0.0719984	0.0890994
TCGA-CV-5441	-0.235974	0.16446	0.305634	0.175803	0.337066	0.339258	-0.0621872	0.301102	-0.120707	0.342747	-0.0902979	-0.0479283	0.276369	0.374787	0.243982	0.0637375	-0.0694859	0.373222	0.104811	0.129926	0.10264	-0.0591947	0.0630374
TCGA-CV-5442	-0.304781	0.106809	0.16358	0.181218	0.263435	0.309669	-0.126719	0.227629	-0.158175	0.38539	-0.0982633	-0.0803361	0.175933	0.36346	0.13463	0.0416863	-0.0312591	0.350736	0.017071	0.0808363	0.0397129	-0.0248939	0.110979
TCGA-CV-5443	0.023372	0.349455	0.41555	0.241613	0.319328	0.353586	-0.196493	0.292894	0.0703973	0.374676	0.0524525	0.0371489	0.526694	0.390897	0.33813	0.184304	-0.228403	0.371331	0.211804	0.152794	0.20631	0.00404554	0.180453
TCGA-CV-5444	-0.186823	0.19975	0.329677	0.220054	0.334258	0.351496	-0.0866081	0.352213	0.0272204	0.358002	0.0522609	0.04352	0.472586	0.347386	0.341978	0.162784	-0.14656	0.39662	0.305115	0.211895	0.190586	-0.00743427	0.145672
TCGA-CV-5966	-0.215693	0.309393	0.336384	0.236305	0.386856	0.300866	-0.0835983	0.355416	-0.0308405	0.369227	0.0887275	-0.0289245	0.415778	0.357621	0.307402	0.150746	-0.189908	0.362526	0.241361	0.183049	0.163476	-0.0494809	0.16926
TCGA-CV-5970	-0.210347	0.152669	0.202392	0.246926	0.331249	0.30967	-0.102708	0.336786	-0.0404381	0.356174	-0.018475	0.0100373	0.321661	0.338008	0.300825	0.107972	0.141567	0.379574	0.199633	0.195087	0.121118	0.0419349	0.128989
TCGA-CV-5971	-0.113609	0.189175	0.375585	0.238058	0.341224	0.385649	-0.0195229	0.343294	0.0356466	0.421563	0.0706832	0.192624	0.454192	0.39017	0.380692	0.126842	-0.181497	0.424274	0.292782	0.208865	0.227409	-0.0604543	0.140298
TCGA-CV-5973	-0.337425	0.098792	0.143509	0.189882	0.345086	0.334157	-0.110019	0.331944	-0.146441	0.323428	0.000570666	0.0294172	0.263093	0.366338	0.234087	0.0955061	0.0831377	0.39206	0.130987	0.113739	0.0515454	0.00588472	0.0621845
TCGA-CV-5976	-0.305373	0.121595	0.158962	0.175252	0.313025	0.284407	-0.108063	0.309871	-0.138623	0.344511	-0.06112	-0.0957644	0.240304	0.333761	0.303323	0.118635	-0.144404	0.370811	0.135298	0.112549	0.099337	-0.0340944	0.126226
TCGA-CV-5977	-0.288143	0.198431	0.191248	0.208212	0.333398	0.29505	-0.180815	0.292799	-0.121855	0.297789	-0.0393732	-0.0478819	0.242279	0.305252	0.246705	0.103257	0.0386288	0.351095	0.094409	0.124445	0.105212	-0.0626849	0.152543
TCGA-CV-5978	-0.238023	0.200707	0.202918	0.243026	0.3465	0.338735	-0.173308	0.387534	0.038105	0.400467	0.135526	0.0996775	0.474747	0.359856	0.322812	0.149545	-0.183488	0.408194	0.378005	0.238369	0.166299	-0.0351183	0.127388
TCGA-CV-5979	-0.276503	0.192157	0.152574	0.194502	0.329278	0.381552	-0.190783	0.320639	-0.0993944	0.33978	-0.0273683	-0.0614249	0.2303	0.340043	0.280919	0.136483	-0.128927	0.355363	0.14861	0.117405	0.0576537	-0.115591	0.184675
TCGA-CV-6003	-0.228788	0.198169	0.149386	0.226529	0.316894	0.319665	-0.229064	0.297862	-0.122321	0.321118	-0.0093621	-0.0594149	0.205716	0.337958	0.193737	0.0931563	-0.0302597	0.352512	0.121194	0.0804628	0.0621945	-0.0734936	0.14194
TCGA-CV-6433	-0.0650454	0.47735	0.483077	0.277957	0.346411	0.238826	-0.163567	0.281852	0.0546428	0.345468	0.0229272	0.0203789	0.489896	0.370706	0.313021	0.18425	-0.259283	0.354245	0.193331	0.144817	0.198968	0.0453132	0.190748
TCGA-CV-6436	-0.152824	0.250402	0.486918	0.231213	0.341196	0.309262	-0.119328	0.388931	-0.0411405	0.350923	0.0502702	0.00419184	0.435005	0.364654	0.23899	0.110307	0.0875834	0.376769	0.182999	0.196004	0.14602	0.0124246	0.163292
TCGA-CV-6441	-0.395308	0.194369	0.175078	0.202673	0.346184	0.373745	-0.244383	0.213578	-0.131192	0.338621	-0.0821116	-0.147933	0.170967	0.351998	0.224649	0.0636876	-0.237494	0.302489	-0.0703268	0.0451501	0.0470452	-0.0510505	0.134244
TCGA-CV-6933	-0.258252	0.155985	0.181574	0.270528	0.338114	0.360365	-0.176594	0.38254	-0.049611	0.37859	0.106336	0.055286	0.445549	0.344546	0.274903	0.164621	-0.0542345	0.36739	0.316807	0.213849	0.145245	-0.0517474	0.153771
TCGA-CV-6934	-0.194689	0.205269	0.386244	0.261701	0.346522	0.381888	-0.0902865	0.345303	0.021823	0.362109	0.0974933	0.133356	0.489892	0.357315	0.36593	0.188678	-0.135296	0.397348	0.350188	0.242956	0.235663	-0.044118	0.130034
TCGA-CV-6935	-0.263821	0.0793188	0.135981	0.175165	0.330377	0.362065	-0.114601	0.342055	-0.0971814	0.326955	-0.0104711	-0.00256504	0.25213	0.330042	0.251895	0.0857146	-0.198446	0.376784	0.145946	0.124603	0.117002	-0.0781881	0.0921652
TCGA-CV-6936	-0.203427	0.263745	0.311595	0.265032	0.331247	0.347216	-0.192004	0.356992	-0.0790106	0.33793	-0.0136302	0.00658309	0.321961	0.330364	0.278792	0.0952258	-0.0203565	0.32912	0.114123	0.109814	0.118719	-0.0146619	0.158755
TCGA-CV-6937	-0.397483	0.138127	0.162703	0.23618	0.355346	0.320901	-0.130273	0.269341	-0.155616	0.368325	0.0156455	-0.161796	0.288763	0.309709	0.227789	0.0585903	-0.140349	0.375933	0.123821	0.115276	0.111494	-0.0232325	0.00331254
TCGA-CV-6938	-0.200265	0.246895	0.43215	0.24858	0.374356	0.326908	-0.129612	0.379643	0.0939936	0.402874	0.131553	-0.0289199	0.498068	0.380118	0.248211	0.153826	-0.00692997	0.32656	0.31859	0.23925	0.200588	0.0226498	0.215951
TCGA-CV-6939	-0.0606096	0.333241	0.330599	0.244754	0.326719	0.32497	-0.0570548	0.285079	0.0278272	0.411892	-0.000246539	0.0657177	0.382511	0.338149	0.332041	0.163864	-0.165693	0.41563	0.211904	0.124976	0.214471	-0.0292703	0.202402
TCGA-CV-6940	-0.281651	0.134971	0.21216	0.216585	0.327055	0.316603	-0.167011	0.275541	-0.143154	0.356991	-0.0367129	-0.074221	0.232542	0.315174	0.232312	0.109066	-0.0959949	0.3687	0.12828	0.117466	0.0896607	-0.044086	0.127156
TCGA-CV-6941	-0.20499	0.207339	0.196336	0.186188	0.33029	0.308121	-0.1576	0.324832	-0.0388383	0.344051	-0.0149681	0.0114228	0.314962	0.333791	0.280156	0.103345	-0.111847	0.390242	0.168718	0.152638	0.1157	-0.0816325	0.093465
TCGA-CV-6942	0.0616129	0.33318	0.444427	0.229336	0.344392	0.324109	-0.0599715	0.36053	0.180755	0.363241	0.0856724	0.149756	0.487138	0.36143	0.331626	0.173181	-0.0151777	0.404693	0.306972	0.190782	0.217554	-0.028737	0.152664
TCGA-CV-6943	-0.000757423	0.287306	0.51326	0.263412	0.320922	0.351186	-0.101621	0.37355	0.122654	0.354725	0.0933171	0.111967	0.520876	0.387365	0.390915	0.163049	0.0343806	0.411924	0.32444	0.276786	0.26279	0.0247539	0.156426
TCGA-CV-6945	-0.344665	0.110865	0.113703	0.259725	0.304111	0.362025	-0.192092	0.306545	-0.207705	0.314667	-0.0713466	-0.12222	0.183046	0.330788	0.200546	0.121835	-0.0307206	0.367525	0.0667522	0.0987672	0.0611339	-0.0442374	0.110135
TCGA-CV-6948	-0.282032	0.282894	0.295706	0.198429	0.338413	0.320779	-0.230202	0.30103	-0.0970227	0.368374	-0.00102643	-0.0960854	0.298881	0.32579	0.222344	0.0699925	-0.239117	0.333621	0.102479	0.101846	0.0997813	-0.115775	0.0138606
TCGA-CV-6950	-0.305767	0.191349	0.202124	0.188272	0.322569	0.355602	-0.186765	0.344597	-0.0442168	0.330244	-0.0406705	0.000359701	0.317068	0.332958	0.310102	0.173597	-0.130042	0.388105	0.164372	0.134925	0.136122	-0.0473375	0.140977
TCGA-CV-6951	-0.275873	0.021495	0.163918	0.175435	0.3115	0.311833	-0.169857	0.294599	-0.163427	0.348223	-0.0755619	-0.0535089	0.160859	0.328284	0.240866	0.0776566	-0.0845116	0.356019	0.00918911	0.0613663	0.0764763	-0.0744671	0.0708678
TCGA-CV-6952	-0.166296	0.249047	0.287097	0.24298	0.338735	0.306011	-0.0698517	0.342677	-0.0111948	0.346419	-0.0190306	0.0439942	0.344583	0.303452	0.2605	0.135314	0.148405	0.372991	0.179974	0.190237	0.149725	-0.0194332	0.168094
TCGA-CV-6953	-0.123543	0.160182	0.298001	0.231676	0.319023	0.334713	-0.0498271	0.321807	0.0267755	0.339524	-0.0256695	0.00594332	0.364673	0.372548	0.22507	0.0480895	0.0834549	0.383825	0.178711	0.161474	0.138237	-0.0186825	0.109782
TCGA-CV-6954	-0.229223	0.199007	0.207361	0.206078	0.362034	0.324754	-0.137621	0.324742	-0.022628	0.36656	-0.00234687	-0.0458044	0.333007	0.316245	0.289438	0.121302	-0.034853	0.356906	0.127029	0.201933	0.130731	0.00631291	0.210028
TCGA-CV-6955	-0.228971	0.206557	0.380195	0.272666	0.288356	0.334208	-0.0852997	0.314804	-0.00091281	0.379286	0.0380511	0.0522657	0.358562	0.363596	0.24211	0.0540649	0.151972	0.370411	0.170474	0.205598	0.142643	0.0240561	0.15014
TCGA-CV-6956	-0.389236	0.121457	0.0651568	0.128951	0.31017	0.37697	-0.193534	0.269271	-0.204952	0.325192	-0.166916	-0.161864	0.103488	0.333149	0.231606	0.0849875	-0.0985055	0.361644	-0.034981	0.0664508	0.0443812	-0.0530428	0.125508
TCGA-CV-6959	-0.168185	0.265587	0.218044	0.234769	0.348696	0.301386	-0.118958	0.349454	-0.00346472	0.364411	0.0175528	0.0919197	0.359672	0.345254	0.318606	0.175175	0.0245365	0.38912	0.309288	0.163986	0.148184	-0.0619913	0.173089
TCGA-CV-6960	-0.343922	0.111197	0.1048	0.20689	0.323428	0.334447	-0.270195	0.25397	-0.165892	0.359224	-0.0922542	-0.0360747	0.164913	0.317176	0.221685	0.119738	-0.0405001	0.371997	0.0612924	0.0871036	0.069382	-0.0336911	0.138685
TCGA-CV-6961	-0.35094	0.245981	0.162897	0.255949	0.314143	0.326415	-0.0998651	0.31601	-0.130439	0.333717	-0.0331481	0.0970394	0.32319	0.322982	0.352233	0.148223	0.022255	0.401138	0.160818	0.16258	0.167323	-0.0536432	0.247485
TCGA-CV-6962	-0.356912	0.11705	0.118887	0.164425	0.332794	0.293766	-0.164326	0.290174	-0.300651	0.386277	-0.078401	-0.0126436	0.168391	0.307153	0.181943	0.0446448	-0.262638	0.344226	0.0429837	0.0639451	0.0732902	-0.113341	0.121159
TCGA-CV-7089	-0.199443	0.198751	0.253713	0.233302	0.34004	0.314196	-0.155863	0.315465	-0.0773648	0.364858	-0.0215417	0.053229	0.302118	0.323358	0.249455	0.0779192	0.0383935	0.383712	0.160084	0.168825	0.112925	0.00215542	0.150334
TCGA-CV-7090	-0.207279	0.23048	0.299593	0.231742	0.347134	0.365205	-0.108106	0.36897	0.0773507	0.353605	0.0821704	0.105939	0.465895	0.357703	0.294453	0.160704	-0.0455039	0.400991	0.336447	0.210018	0.15371	-0.0165821	0.147777
TCGA-CV-7091	-0.22486	0.201595	0.253317	0.209556	0.346131	0.380834	-0.152105	0.284229	-0.117974	0.337984	-0.0435752	0.028987	0.283099	0.353992	0.247053	0.112066	-0.00529076	0.36126	0.150987	0.106479	0.142707	-0.0130648	0.124841
TCGA-CV-7095	-0.270801	0.158693	0.189154	0.224014	0.328594	0.325706	-0.175881	0.29808	-0.0483932	0.346184	-0.0986867	-0.106659	0.291146	0.33719	0.251602	0.128095	-0.0485039	0.349662	0.155163	0.124862	0.0829137	0.000333524	0.140958
TCGA-CV-7097	-0.214445	0.239432	0.304247	0.221569	0.319137	0.320742	-0.122982	0.361868	0.0117426	0.372667	0.0439281	0.0771988	0.434499	0.338778	0.309743	0.183284	-0.13277	0.369164	0.279257	0.202896	0.173502	-0.052985	0.136778
TCGA-CV-7099	-0.22808	0.319971	0.341777	0.250301	0.315613	0.358459	-0.0642909	0.320145	0.0111565	0.382389	0.0397329	0.0685233	0.403294	0.34905	0.251476	0.129137	0.0593754	0.356135	0.202402	0.149166	0.163769	-0.0189906	0.221499
TCGA-CV-7100	-0.178719	0.278028	0.339608	0.211806	0.363636	0.27759	-0.159417	0.295557	-0.0102495	0.40704	-0.0377162	-0.0288096	0.375187	0.328696	0.313051	0.140084	-0.265017	0.343274	0.225508	0.116548	0.154824	-0.0109123	0.17843
TCGA-CV-7101	-0.0397481	0.216245	0.257255	0.231133	0.328034	0.34299	-0.104793	0.334393	0.049237	0.4162	0.0387385	0.0806575	0.386598	0.35432	0.29936	0.114203	-0.0484075	0.403842	0.219444	0.157126	0.138458	-0.0413191	0.127296
TCGA-CV-7102	-0.24764	0.240066	0.200646	0.199975	0.34181	0.336528	-0.197456	0.353084	-0.05283	0.37283	0.0488903	0.0405474	0.422328	0.337433	0.306937	0.151022	-0.166534	0.369007	0.294425	0.169807	0.163416	-0.0564879	0.135904
TCGA-CV-7103	-0.269373	0.0604281	0.126743	0.163952	0.317929	0.321379	-0.188346	0.287854	-0.139902	0.31826	-0.0329728	-0.00541581	0.24818	0.363251	0.282991	0.120546	-0.361912	0.374263	0.144517	0.167198	0.112642	-0.036716	0.0829594
TCGA-CV-7104	-0.183699	0.21142	0.234455	0.262386	0.336334	0.326426	-0.0395892	0.344577	0.0307686	0.376816	0.04706	0.072433	0.410932	0.355858	0.343334	0.168972	0.0577291	0.400227	0.2703	0.21461	0.182984	0.00776349	0.151723
TCGA-CV-7177	-0.314928	0.0881457	0.122578	0.185857	0.298115	0.330216	-0.125474	0.311107	-0.0942557	0.347638	0.00294253	0.0187482	0.257793	0.353783	0.245356	0.09643	-0.100514	0.374381	0.144781	0.162865	0.112177	-0.0411007	0.112811
TCGA-CV-7178	-0.217747	0.277157	0.363574	0.249706	0.328245	0.294464	-0.104352	0.316472	-0.0192643	0.367055	0.0143327	0.0450585	0.42971	0.327535	0.321402	0.15073	-0.168683	0.330873	0.215145	0.186418	0.181112	-0.0842099	0.16019
TCGA-CV-7180	-0.261215	0.19863	0.260634	0.164202	0.334671	0.303816	-0.0837674	0.277102	-0.173528	0.359915	-0.0739955	0.0177403	0.199977	0.347973	0.17616	0.0410473	0.0100488	0.343476	0.0474535	0.0984151	0.0819582	-0.0326459	0.172313
TCGA-CV-7183	-0.315323	0.0327065	0.139018	0.144383	0.314979	0.345228	-0.196641	0.29552	-0.1905	0.336851	-0.126363	-0.0014016	0.175211	0.365632	0.20586	0.0294636	0.165599	0.391119	0.0363458	0.116284	0.0781153	-0.0374447	0.135509
TCGA-CV-7235	-0.194325	0.244946	0.36449	0.200982	0.310848	0.332511	-0.0477005	0.318053	0.00186434	0.372249	0.0730814	0.0418197	0.432467	0.341523	0.314794	0.161971	-0.193559	0.358791	0.233056	0.197042	0.209049	-0.00244766	0.0811488
TCGA-CV-7236	-0.230563	0.186178	0.178908	0.225365	0.305444	0.363308	-0.0815539	0.301938	-0.0579692	0.366261	-0.039103	-0.0245077	0.295459	0.343623	0.307759	0.131628	-0.092092	0.389844	0.186079	0.127435	0.147032	-0.0376103	0.154469
TCGA-CV-7238	-0.11243	0.200418	0.351217	0.263155	0.356115	0.388869	-0.158767	0.329618	-0.0163237	0.331453	-0.00937825	-0.0446482	0.3878	0.341526	0.303925	0.132808	0.00610661	0.401046	0.224421	0.162002	0.166561	-0.0333244	0.0972901
TCGA-CV-7242	-0.0153113	0.239238	0.383044	0.281095	0.336972	0.302638	-0.190012	0.233231	0.00309313	0.384067	-0.0558314	-0.0196882	0.34846	0.351545	0.268083	0.0651527	-0.0706534	0.410007	0.0783634	0.145551	0.119929	-0.0526687	0.0711884
TCGA-CV-7245	-0.312968	0.201052	0.200568	0.228709	0.305167	0.31594	-0.105288	0.311057	-0.185567	0.309527	-0.100411	0.0208612	0.180465	0.313562	0.242353	0.0977821	-0.0366022	0.377802	0.114182	0.102727	0.084015	0.00401063	0.146524
TCGA-CV-7247	-0.337334	0.20969	0.0954131	0.151605	0.334414	0.318727	-0.240874	0.27202	-0.189067	0.341529	-0.0904099	-0.0902863	0.183294	0.320694	0.267067	0.145955	-0.146747	0.356215	0.0254221	0.0640707	0.121558	-0.0582012	0.184115
TCGA-CV-7248	-0.0225178	0.197537	0.310798	0.230669	0.312789	0.321673	-0.165739	0.316471	0.0733244	0.369561	0.00610397	-0.0363754	0.376467	0.335832	0.262027	0.117214	-0.202869	0.40648	0.153613	0.151911	0.134469	-0.0703068	0.126734
TCGA-CV-7250	-0.211673	0.210904	0.240145	0.257335	0.355742	0.307782	-0.202316	0.298683	-0.0806966	0.393016	-0.0956093	-0.0905415	0.281669	0.332309	0.259841	0.0665505	-0.0755531	0.351675	0.116788	0.149162	0.0959216	0.0144294	0.10212
TCGA-CV-7252	-0.183718	0.232773	0.246297	0.252337	0.335874	0.327885	-0.0801598	0.324044	-0.0557715	0.373522	-0.0305303	-0.0505869	0.32304	0.369792	0.3039	0.137079	-0.0294216	0.387167	0.184915	0.142473	0.143851	-0.0337685	0.179456
TCGA-CV-7253	-0.368151	0.0887132	0.130361	0.150148	0.326881	0.315848	-0.120556	0.286852	-0.178822	0.339464	-0.166578	-0.058543	0.0907348	0.311817	0.198182	0.0679895	-0.137224	0.335314	0.00538556	0.0426651	0.025246	-0.0740952	0.114586
TCGA-CV-7254	0.0958429	0.304742	0.41373	0.239473	0.359513	0.323536	-0.0757102	0.342439	0.174719	0.380213	0.173423	0.17651	0.48751	0.377199	0.305956	0.156172	-0.224136	0.411374	0.296972	0.22484	0.231895	-0.0459012	0.130162
TCGA-CV-7255	-0.329519	0.122306	0.111724	0.153524	0.334376	0.303882	-0.230714	0.286603	-0.178536	0.331574	-0.132139	-0.0133601	0.167269	0.339291	0.293205	0.0986474	0.0252134	0.36574	0.0959957	0.0602532	0.0625815	-0.0444122	0.139992
TCGA-CV-7261	-0.252323	0.229524	0.159461	0.173156	0.342924	0.29694	-0.135662	0.311221	-0.0689181	0.339937	0.00226404	0.0905791	0.276782	0.31075	0.259375	0.112085	-0.192409	0.396993	0.174098	0.0911136	0.109185	-0.0898165	0.152899
TCGA-CV-7263	-0.115058	0.172288	0.286978	0.242668	0.307311	0.36633	-0.116857	0.322948	-0.0418853	0.368233	0.0445785	0.10343	0.38534	0.351656	0.297857	0.106526	-0.204203	0.39649	0.21031	0.186641	0.148492	-0.0501965	0.0786788
TCGA-CV-7406	-0.324975	0.151999	0.0955555	0.187588	0.290028	0.298696	-0.131258	0.244295	-0.175268	0.377736	-0.0119716	0.0645476	0.1922	0.34955	0.331865	0.0781512	-0.262006	0.383758	0.0204609	0.105474	0.138566	-0.00803779	0.188804
TCGA-CV-7407	-0.256781	0.20997	0.320389	0.268193	0.33585	0.361966	-0.0330048	0.295055	0.00127473	0.377553	0.0905615	-0.0448639	0.380589	0.352239	0.282754	0.135015	-0.219813	0.340773	0.200694	0.173466	0.165075	-0.0178369	0.149673
TCGA-CV-7410	0.381578	0.353672	0.466477	0.286003	0.293694	0.370849	-0.137996	0.357199	0.391994	0.375308	0.0483296	0.00938763	0.521916	0.412756	0.305589	0.163058	-0.0249709	0.40453	0.329386	0.233512	0.239277	-0.0105388	0.178376
TCGA-CV-7411	-0.219435	0.162336	0.218151	0.216476	0.309241	0.339383	-0.0954128	0.332524	-0.0813607	0.348195	-0.0442198	-0.0530242	0.272048	0.378525	0.262258	0.0829618	0.10867	0.380868	0.128423	0.167714	0.138594	0.00909357	0.121662
TCGA-CV-7413	-0.267563	0.125682	0.25386	0.267548	0.327231	0.337181	-0.206948	0.377063	-0.0347359	0.363189	0.0383957	-0.035555	0.368842	0.355861	0.291596	0.122456	0.0258538	0.393425	0.214701	0.18067	0.143433	0.000953344	0.0989063
TCGA-CV-7414	-0.3636	0.0895075	0.268873	0.20326	0.352456	0.286027	-0.23856	0.261117	-0.148149	0.358654	-0.0625792	-0.0374182	0.210808	0.335558	0.249612	0.0758223	-0.193548	0.334083	-0.031771	0.0807592	0.125196	-0.0518224	0.1356
TCGA-CV-7415	-0.206357	0.228055	0.341258	0.245078	0.329229	0.340222	-0.189051	0.311845	-0.0286615	0.33548	0.0250912	-0.0843916	0.393136	0.343152	0.263073	0.14307	-0.0947031	0.355054	0.180886	0.21149	0.174469	-0.00130202	0.102799
TCGA-CV-7416	-0.313867	0.162259	0.120222	0.180577	0.312861	0.29307	-0.123228	0.3295	-0.0492252	0.34749	-0.000627605	-0.011698	0.316998	0.343844	0.250126	0.143186	-0.122721	0.387981	0.229335	0.123672	0.100439	-0.0575069	0.151942
TCGA-CV-7418	-0.213938	0.337924	0.298089	0.208417	0.341637	0.311744	-0.0948096	0.274792	-0.124446	0.362548	0.0230517	0.0846129	0.308486	0.345496	0.252383	0.0733046	-0.254699	0.390593	0.0772301	0.0997249	0.130599	-0.042231	0.176617
TCGA-CV-7421	-0.251184	0.125586	0.166602	0.146575	0.346861	0.36125	-0.183918	0.258739	-0.15307	0.323144	0.000185443	0.0358325	0.266385	0.325729	0.286061	0.0944981	-0.164992	0.401653	0.0951498	0.0965703	0.111801	-0.0407616	0.181594
TCGA-CV-7422	-0.0734525	0.311104	0.246563	0.179632	0.315697	0.284779	-0.109041	0.300885	0.0139358	0.362992	-0.0198075	0.046635	0.321296	0.344539	0.267635	0.123827	-0.134649	0.390538	0.153887	0.141695	0.115922	-0.00786728	0.185091
TCGA-CV-7423	-0.292243	0.136309	0.0984639	0.191341	0.348084	0.315	-0.158766	0.311363	-0.160713	0.338359	-0.123816	-0.00537804	0.177516	0.315903	0.252842	0.129027	0.0331715	0.353759	0.101711	0.116123	0.0700747	-0.0239505	0.132656
TCGA-CV-7424	-0.13675	0.179015	0.326481	0.20053	0.325687	0.351457	-0.213436	0.285849	-0.0791499	0.376431	0.0560067	-0.0466173	0.319095	0.332857	0.283358	0.119709	-0.314594	0.392078	0.139444	0.108395	0.139901	-0.0892763	0.0400994
TCGA-CV-7425	-0.139355	0.199389	0.322102	0.212032	0.298392	0.262755	-0.177405	0.298733	0.0196356	0.348578	-0.0245983	0.0134664	0.351362	0.381444	0.210864	0.0884993	0.0615275	0.36129	0.172932	0.197829	0.124676	-0.0307369	0.133308
TCGA-CV-7427	-0.160573	0.323032	0.412898	0.285972	0.310178	0.285566	-0.051242	0.342655	0.0797652	0.366652	0.0585638	0.0463371	0.450646	0.366497	0.333707	0.135536	0.164655	0.377172	0.267003	0.222757	0.170899	0.0534909	0.168964
TCGA-CV-7428	-0.154363	0.252823	0.343805	0.269913	0.329922	0.347366	-0.0990711	0.335969	0.00493626	0.333387	-0.0240691	0.0187901	0.378832	0.345208	0.314846	0.117723	-0.033181	0.35102	0.191255	0.169746	0.133891	-0.0371766	0.115823
TCGA-CV-7429	-0.314242	0.222708	0.271656	0.23195	0.327698	0.32142	-0.102045	0.312211	-0.0596825	0.358779	0.0539295	-0.0398229	0.35576	0.347282	0.281224	0.150375	-0.192348	0.383935	0.199758	0.136502	0.107974	-0.0529942	0.0987464
TCGA-CV-7430	-0.352616	0.194589	0.105075	0.195459	0.318772	0.348903	-0.15015	0.243954	-0.220308	0.347639	-0.0820083	-0.0272556	0.158237	0.297101	0.232678	0.0416846	0.0403793	0.366744	0.00688608	0.0746519	0.0840347	0.0638453	0.144112
TCGA-CV-7432	-0.273206	0.223411	0.143466	0.168742	0.306099	0.328194	-0.166743	0.331199	-0.159738	0.343303	-0.0512024	-0.0276514	0.267504	0.345159	0.235969	0.136872	-0.0305936	0.336829	0.180287	0.0881898	0.0716759	-0.0534866	0.174856
TCGA-CV-7433	-0.13385	0.310566	0.450979	0.290845	0.314897	0.36855	-0.128857	0.395477	0.0529876	0.366765	0.124836	0.00166846	0.529871	0.377661	0.346336	0.193752	0.0199912	0.392014	0.391848	0.249357	0.242943	0.0131258	0.170378
TCGA-CV-7434	-0.307678	0.250084	0.236267	0.183674	0.326561	0.291815	-0.0971691	0.287471	-0.0741105	0.350389	-0.00596099	-0.0599683	0.335003	0.32697	0.234413	0.151296	-0.0244797	0.336164	0.16379	0.129258	0.116398	-0.0581892	0.170036
TCGA-CV-7435	-0.166061	0.216406	0.196122	0.215993	0.331977	0.301745	-0.119489	0.329262	0.0138502	0.360689	0.0348026	0.0417522	0.409502	0.355883	0.309435	0.155653	-0.128486	0.377997	0.256216	0.206624	0.181319	-0.0276292	0.125456
TCGA-CV-7437	-0.291708	0.118654	0.166868	0.250177	0.35822	0.328177	-0.203829	0.311893	-0.103207	0.380293	-0.028204	-0.0557712	0.216481	0.325012	0.220559	0.0695976	-0.246982	0.323352	0.100975	0.0729779	0.0651649	-0.0658778	0.0944979
TCGA-CV-7438	-0.208083	0.251384	0.226264	0.244487	0.339425	0.404475	-0.165464	0.290735	-0.0105632	0.35606	0.00884836	-0.092017	0.348617	0.342903	0.351817	0.13952	-0.0353701	0.38727	0.216769	0.141249	0.162568	-0.0399275	0.149399
TCGA-CV-7440	-0.289364	0.284783	0.148796	0.237527	0.334413	0.304363	-0.0977152	0.305851	-0.0705061	0.373365	-0.0414651	-0.00414674	0.286683	0.325835	0.282071	0.145349	-0.10127	0.370468	0.150095	0.0709997	0.124972	-0.0223938	0.116197
TCGA-CV-7446	-0.349025	0.166342	0.150115	0.206478	0.369251	0.279908	-0.0573605	0.299198	-0.137031	0.388035	-0.0751935	-0.0342803	0.179415	0.305993	0.280971	0.0572946	-0.145855	0.359541	0.092747	0.0878402	0.0968954	-0.0637973	0.126362
TCGA-CV-7568	-0.272491	0.197454	0.200879	0.163918	0.326318	0.32438	-0.1123	0.287969	-0.0939651	0.349847	-0.0888874	0.0307742	0.226158	0.308492	0.252239	0.104099	-0.0227599	0.375739	0.117427	0.0883126	0.102924	-0.0398118	0.18379
TCGA-CV-A45O	-0.307169	0.117762	0.265809	0.23634	0.31267	0.347021	-0.0243805	0.321465	-0.038351	0.367785	0.0107324	0.0412251	0.346544	0.357154	0.232613	0.0729427	0.264347	0.401188	0.148669	0.20489	0.125026	0.00413997	0.143011
TCGA-CV-A45P	-0.291903	0.170291	0.221777	0.172959	0.311824	0.325306	-0.0974516	0.284893	-0.147205	0.345897	-0.0978801	-0.0113653	0.203578	0.334963	0.215341	0.0426522	0.133761	0.405506	0.0736146	0.117999	0.0914024	0.0129444	0.143873
TCGA-CV-A45Q	-0.317809	0.138671	0.318049	0.188223	0.315074	0.299001	-0.105448	0.288138	-0.133339	0.295836	0.00329599	0.0066942	0.29884	0.35702	0.202906	0.0798493	0.102125	0.348205	0.136377	0.117748	0.0908783	-0.00167828	0.092875
TCGA-CV-A45R	-0.247	0.137635	0.252981	0.187597	0.308699	0.371914	-0.165025	0.314304	-0.0709876	0.375369	0.0528949	0.0561111	0.335951	0.353878	0.331416	0.109137	-0.00760994	0.386968	0.202167	0.193275	0.141489	0.021986	0.116003
TCGA-CV-A45T	0.145994	0.335559	0.513584	0.248514	0.347103	0.333033	-0.0851737	0.353884	0.181249	0.367873	0.0679742	0.0769088	0.486615	0.382709	0.350555	0.152687	0.0461793	0.405733	0.237166	0.244631	0.212226	-0.0388141	0.163796
TCGA-CV-A45U	-0.29168	0.256479	0.301384	0.198047	0.358464	0.311817	-0.109028	0.273027	-0.162735	0.354456	-0.071081	-0.0339915	0.234197	0.324415	0.258684	0.0708187	-0.163492	0.338404	0.0241449	0.112697	0.08804	-0.057803	0.145415
TCGA-CV-A45V	-0.236429	0.216831	0.328107	0.222873	0.314681	0.325291	-0.108281	0.36197	-0.04488	0.382554	0.0106756	0.110143	0.345285	0.334254	0.292375	0.0762646	0.0878047	0.374599	0.163851	0.172452	0.158952	-0.0363324	0.139794
TCGA-CV-A45W	0.0930356	0.289733	0.378571	0.241818	0.356242	0.326974	-0.153738	0.331747	0.129118	0.339366	0.0857615	0.073455	0.45488	0.361075	0.298729	0.114397	-0.180079	0.413762	0.24975	0.190653	0.155134	-0.0902656	0.0413095
TCGA-CV-A45X	-0.277124	0.181949	0.144032	0.199319	0.332619	0.330742	-0.0999569	0.310511	-0.101823	0.358135	-0.0619308	-0.0605851	0.227566	0.331463	0.223075	0.0453023	0.135932	0.375681	0.0621408	0.1388	0.0944635	-0.000984825	0.117335
TCGA-CV-A45Y	-0.0153107	0.274375	0.376278	0.268264	0.331257	0.398622	-0.100929	0.372801	0.0483543	0.341453	0.0789387	-0.0080977	0.463071	0.351963	0.299618	0.158949	0.000453866	0.429596	0.280703	0.197422	0.205392	-0.0123213	0.125393
TCGA-CV-A45Z	-0.220805	0.200962	0.333783	0.221216	0.341151	0.36147	-0.212604	0.321223	-0.0420724	0.340586	-0.00222464	-0.0945041	0.349412	0.333141	0.275438	0.106811	-0.129258	0.39336	0.124817	0.171541	0.115425	-0.0233657	0.104685
TCGA-CV-A460	-0.0201955	0.354343	0.382152	0.26925	0.324646	0.414307	-0.128408	0.302651	0.0620943	0.352465	0.0473059	0.0833523	0.464502	0.369539	0.328399	0.17519	-0.132627	0.412624	0.228698	0.198107	0.216159	0.00125926	0.148894
TCGA-CV-A461	-0.077818	0.26803	0.488423	0.260942	0.364135	0.311865	-0.128039	0.36691	0.0561615	0.350097	0.0296757	0.00599967	0.483793	0.302445	0.247557	0.123423	-0.128373	0.37708	0.245945	0.242903	0.168466	-0.0518494	0.130711
TCGA-CV-A463	-0.245446	0.228189	0.251095	0.181583	0.298637	0.297242	-0.127216	0.285811	-0.0797435	0.32242	-0.0839146	-0.105525	0.241212	0.322182	0.20333	0.0708974	0.0590226	0.351804	0.0314752	0.104389	0.108532	-0.0150849	0.128165
TCGA-CV-A464	-0.202109	0.203318	0.298918	0.180912	0.338774	0.330676	-0.103059	0.310562	-0.0712443	0.32085	-0.00695686	0.0277721	0.299077	0.350196	0.291247	0.106372	-0.0498726	0.387149	0.143521	0.146757	0.156704	-0.0469314	0.163285
TCGA-CV-A465	-0.2892	0.126817	0.149437	0.174486	0.327138	0.339188	-0.179447	0.259246	-0.185009	0.331455	-0.120194	-0.00441562	0.149648	0.319115	0.170936	0.0493283	0.0555061	0.37256	0.0458663	0.121941	0.037733	-0.0378898	0.1131
TCGA-CV-A468	-0.0648964	0.277345	0.505309	0.242698	0.352858	0.344307	-0.0416718	0.325099	0.041667	0.374168	0.0541296	0.0750094	0.461039	0.345246	0.321865	0.156653	-0.0182775	0.408559	0.248757	0.267357	0.214908	-0.0148991	0.137768
TCGA-CV-A6JD	-0.245077	0.197684	0.382614	0.280374	0.355455	0.339833	-0.0414653	0.328754	0.000886407	0.337592	0.0917326	-0.026484	0.42822	0.37372	0.358195	0.140607	-0.196936	0.357586	0.2686	0.157894	0.178636	-0.046098	0.12737
TCGA-CV-A6JE	-0.212124	0.168847	0.459035	0.214008	0.365616	0.381814	-0.0808226	0.328386	-0.0606083	0.313614	0.0548477	-0.0563455	0.381776	0.36763	0.262338	0.133601	-0.0685135	0.382711	0.170947	0.150334	0.12926	-0.0203156	0.0656901
TCGA-CV-A6JM	-0.241568	0.115898	0.243755	0.1779	0.305713	0.334274	-0.130357	0.320783	-0.124918	0.312977	0.0244585	-0.00897943	0.34574	0.340319	0.1729	0.0895932	-0.0346996	0.364021	0.173701	0.0967146	0.10089	0.0349106	0.0661588
TCGA-CV-A6JN	-0.184769	0.169044	0.35122	0.225082	0.343684	0.341951	-0.0608463	0.317716	-0.0638713	0.318109	-0.00173861	-0.000779466	0.347481	0.371866	0.191715	0.0960259	0.0629954	0.359113	0.14063	0.150137	0.120332	-0.00692317	0.125758
TCGA-CV-A6JO	-0.154938	0.248225	0.404511	0.215028	0.355911	0.311396	-0.0635756	0.320362	0.0360783	0.368019	0.00945033	-0.0921596	0.404922	0.341712	0.246552	0.136802	-0.0115794	0.346131	0.177952	0.182327	0.166749	0.00298147	0.142225
TCGA-CV-A6JT	-0.242162	0.0380391	0.337345	0.213093	0.351178	0.395001	-0.123237	0.36191	-0.0443113	0.28442	-0.0128153	0.00422166	0.356975	0.363231	0.311814	0.121224	0.0218879	0.388388	0.220863	0.189842	0.139632	0.00660157	0.0646233
TCGA-CV-A6JU	-0.264733	0.0717869	0.208208	0.193528	0.323393	0.365718	-0.158931	0.273794	-0.121853	0.355005	0.0305936	-0.0566472	0.259017	0.375657	0.248248	0.066769	-0.293325	0.342394	0.0408145	0.110193	0.0806291	-0.072615	0.024485
TCGA-CV-A6JY	-0.228738	0.0914473	0.162344	0.149076	0.299847	0.322204	-0.121301	0.309029	-0.169914	0.361038	-0.0717476	0.0379578	0.188818	0.325275	0.16124	0.0121342	0.0651422	0.369379	0.0012124	0.128708	0.0624172	-0.0447404	0.114236
TCGA-CV-A6JZ	-0.12837	0.325329	0.484932	0.25597	0.321516	0.357364	-0.11318	0.352921	0.0664595	0.38021	0.118044	0.0134222	0.530176	0.353322	0.311964	0.148391	-0.156352	0.387144	0.339748	0.222819	0.204805	-0.0355345	0.106591
TCGA-CV-A6K0	-0.125131	0.227552	0.391506	0.240476	0.339012	0.379994	-0.0742066	0.323367	0.0181827	0.402528	0.0576251	0.0162712	0.431313	0.35098	0.367515	0.120294	-0.174925	0.402498	0.227798	0.241571	0.195593	-0.0491488	0.164404
TCGA-CV-A6K1	-0.243915	0.134912	0.343771	0.186579	0.339236	0.304854	-0.144954	0.321067	-0.114944	0.353475	0.0319041	-0.0175084	0.333973	0.346315	0.236779	0.0967946	0.0549814	0.359985	0.0933449	0.114967	0.0846034	-0.0211888	0.115835
TCGA-CV-A6K2	-0.260817	0.26625	0.282184	0.196718	0.314652	0.353013	-0.175393	0.30198	-0.0616341	0.386502	0.0271015	-0.0313173	0.326196	0.365937	0.282755	0.102778	0.0920441	0.371491	0.157571	0.175608	0.132422	-0.0106216	0.156097
TCGA-CX-7082	-0.284476	0.202952	0.200226	0.188233	0.317297	0.335895	-0.137635	0.303575	-0.115415	0.273755	-0.0581723	-0.0388124	0.251521	0.296942	0.281323	0.118431	-0.258039	0.376163	0.0740966	0.128686	0.101757	-0.0605078	0.137403
TCGA-CX-7085	0.0449742	0.308508	0.389166	0.272346	0.319806	0.342241	0.0298389	0.369611	0.152953	0.418951	0.119027	0.274208	0.543627	0.411835	0.385456	0.184613	0.262796	0.488541	0.413068	0.299542	0.260166	0.0294564	0.177663
TCGA-CX-7086	-0.211859	0.292067	0.189297	0.224389	0.304594	0.296033	-0.110245	0.261553	-0.0614659	0.366163	-0.0718618	-0.0170243	0.248223	0.33351	0.192895	0.0310109	0.0561307	0.351372	0.0169298	0.123863	0.0593731	-0.00588875	0.152284
TCGA-CX-7219	-0.184173	0.298676	0.251475	0.263903	0.280766	0.313604	0.0105803	0.349601	-0.00851695	0.359266	0.0296947	0.0474682	0.415404	0.349354	0.317844	0.136967	0.0397317	0.412568	0.281984	0.202473	0.167594	-0.0231406	0.157323
TCGA-CX-A4AQ	0.259491	0.335878	0.424248	0.276495	0.342081	0.399099	-0.112182	0.270526	0.182428	0.297978	0.0825441	-0.0698881	0.486531	0.355412	0.314928	0.177151	-0.211385	0.39896	0.200851	0.185749	0.236394	-0.0342855	0.177855
TCGA-D6-6515	-0.0587388	0.263711	0.451513	0.298425	0.361163	0.321807	-0.18081	0.326507	0.121749	0.4397	0.155387	0.0551156	0.505854	0.413963	0.384475	0.172101	-0.0212423	0.386224	0.322357	0.276876	0.225151	0.00104266	0.19066
TCGA-D6-6516	-0.178609	0.204439	0.383807	0.277878	0.33503	0.318838	-0.122264	0.324047	-0.0219264	0.353047	0.0128038	0.0906316	0.365407	0.361989	0.255665	0.0741334	0.000831006	0.349299	0.160879	0.178794	0.137166	-0.0101115	0.201738
TCGA-D6-6517	-0.0879011	0.18136	0.19144	0.22852	0.358528	0.372576	-0.206858	0.333023	0.0202599	0.363011	-0.000605222	-0.0598208	0.353149	0.358042	0.281822	0.142722	-0.0170352	0.371446	0.235819	0.134214	0.128419	-0.0167251	0.134701
TCGA-D6-6823	-0.219606	0.197045	0.149231	0.182337	0.328629	0.376559	-0.223922	0.287543	-0.11221	0.352295	-0.052335	0.024169	0.227642	0.326804	0.23409	0.0744328	-0.0133383	0.380246	0.104831	0.099682	0.0650863	-0.0421436	0.172365
TCGA-D6-6824	-0.0859644	0.183706	0.351404	0.262066	0.338181	0.331249	-0.176418	0.356992	0.0444263	0.442907	0.0954986	0.120305	0.469432	0.399905	0.355785	0.126689	-0.0236459	0.453564	0.340497	0.166567	0.192438	-0.00740592	0.170182
TCGA-D6-6825	-0.118631	0.309427	0.392566	0.253545	0.325828	0.319724	-0.0993864	0.383223	0.0910314	0.371679	0.0246949	0.0983189	0.498437	0.335642	0.330014	0.16216	0.085656	0.423565	0.304113	0.238501	0.178488	0.0313705	0.176908
TCGA-D6-6826	-0.159514	0.330605	0.245658	0.281862	0.331916	0.335622	-0.156634	0.423798	0.0506106	0.422178	0.138086	0.180577	0.488641	0.368101	0.3445	0.151432	0.106797	0.494061	0.477837	0.21287	0.178128	0.0142069	0.190006
TCGA-D6-6827	-0.209439	0.165248	0.141166	0.207369	0.300951	0.30276	-0.19282	0.259694	-0.0982993	0.327488	-0.0488368	-0.0094555	0.266839	0.292306	0.256303	0.0852513	-0.229852	0.374726	0.00508123	0.120202	0.101884	-0.133492	0.145068
TCGA-D6-8568	-0.190738	0.323758	0.193269	0.232738	0.326893	0.351111	0.00359426	0.334619	-0.0700217	0.377065	0.0178433	0.180532	0.335439	0.349643	0.306621	0.157128	0.108395	0.432713	0.248832	0.174453	0.156174	-0.0071881	0.157396
TCGA-D6-8569	-0.19735	0.224765	0.206161	0.255273	0.336529	0.333732	-0.183019	0.295422	-0.0463541	0.344472	-0.0331987	-0.0628252	0.272601	0.324799	0.295176	0.118059	-0.00148404	0.386526	0.175494	0.119566	0.133026	0.00284824	0.162951
TCGA-D6-A4Z9	-0.199359	0.232057	0.215648	0.182672	0.300462	0.352369	-0.189283	0.316909	-0.0691959	0.349198	-0.0515201	0.0124814	0.282674	0.341949	0.287667	0.127205	0.0405397	0.38117	0.162078	0.140643	0.11742	-0.0131884	0.146432
TCGA-D6-A4ZB	-0.174177	0.157074	0.202283	0.214701	0.330625	0.378942	-0.151549	0.327728	-0.131789	0.349867	-0.0458377	-0.0621151	0.277012	0.30862	0.224058	0.115094	0.128272	0.410483	0.0956772	0.101387	0.120089	-0.0327532	0.0868298
TCGA-D6-A6EK	-0.093125	0.219026	0.467752	0.245327	0.302629	0.34257	-0.123399	0.365116	0.0171312	0.323245	0.0255429	-0.00916118	0.423101	0.397084	0.24951	0.0842729	0.0578533	0.383556	0.197756	0.184454	0.163459	0.00615018	0.132706
TCGA-D6-A6EM	-0.0437176	0.255884	0.466503	0.223766	0.356293	0.331286	-0.150421	0.387631	0.0218764	0.364147	0.12798	0.0707517	0.469569	0.382464	0.310738	0.145064	-0.0858817	0.34921	0.288575	0.19828	0.179599	-0.0547644	0.141506
TCGA-D6-A6EN	-0.0699555	0.333057	0.543973	0.265626	0.36436	0.31174	-0.0841077	0.346058	0.0756707	0.370219	0.139595	0.066336	0.486759	0.400207	0.321828	0.164884	-0.0503532	0.361369	0.278582	0.180122	0.21547	0.0194167	0.171758
TCGA-D6-A6EO	-0.244572	0.203849	0.157679	0.191809	0.315216	0.327512	-0.160329	0.237604	-0.157822	0.358641	-0.0864025	-0.0114067	0.147613	0.312034	0.202306	0.0889322	-0.163999	0.365933	0.0799327	0.0697634	0.0542275	-0.0987818	0.133397
TCGA-D6-A6EP	-0.239895	-0.0422823	0.22028	0.100272	0.278916	0.333531	-0.177324	0.284213	-0.183509	0.25864	0.0299888	-0.0576982	0.273492	0.370462	0.253967	0.0457789	-0.251052	0.326733	0.0288033	0.07384	0.0794714	-0.113745	0.028336
TCGA-D6-A6EQ	-0.123527	0.161802	0.354659	0.242955	0.334222	0.380243	-0.0702973	0.344303	-0.048028	0.334051	0.0583883	0.0583839	0.402199	0.350451	0.262565	0.129831	-0.0200074	0.379967	0.232783	0.159708	0.147658	-0.0177051	0.13787
TCGA-D6-A6ES	-0.251196	0.137137	0.206212	0.22826	0.295807	0.368503	-0.0644655	0.364237	-0.143316	0.326918	0.0432798	0.0912791	0.370209	0.377819	0.179109	0.102112	0.143893	0.370948	0.234143	0.130432	0.122221	0.0020287	0.0858925
TCGA-D6-A74Q	-0.118054	0.226594	0.364551	0.214883	0.347206	0.383874	-0.0943984	0.272333	-0.04733	0.364087	-0.0620528	0.0470991	0.279873	0.342918	0.246027	0.0788711	-0.0830938	0.366759	0.0201501	0.096963	0.11983	0.0515238	0.116861
TCGA-DQ-5624	-0.207546	0.193438	0.177955	0.223546	0.35544	0.344109	-0.00623368	0.303507	-0.0670332	0.33249	-0.0297432	0.0303032	0.290066	0.351393	0.330996	0.119803	0.043563	0.392327	0.237077	0.182853	0.129641	0.0636235	0.142604
TCGA-DQ-5625	-0.169038	0.217755	0.440778	0.285522	0.33351	0.310568	-0.105357	0.324905	0.0582055	0.354481	0.0230637	-0.0071123	0.424774	0.393581	0.339907	0.162254	0.00146047	0.363688	0.242269	0.205378	0.196442	0.0338036	0.192177
TCGA-DQ-5629	-0.201203	0.192138	0.116746	0.168652	0.323737	0.278319	-0.23373	0.243672	-0.177014	0.316049	-0.0957807	-0.0694851	0.154937	0.325312	0.227942	0.0946079	-0.166577	0.315297	0.0199832	0.0489083	0.0831612	-0.0988565	0.146156
TCGA-DQ-5630	-0.133403	0.22204	0.423197	0.305171	0.335014	0.332177	-0.124671	0.340079	0.0183094	0.375423	0.0958315	0.0112638	0.427821	0.341296	0.34585	0.182474	0.0123103	0.397741	0.255159	0.216603	0.193722	0.0243026	0.147698
TCGA-DQ-5631	-0.24193	0.140155	0.114247	0.179767	0.332834	0.28301	-0.247953	0.270157	-0.099521	0.360873	-0.085632	-0.111292	0.199314	0.367369	0.290333	0.132617	-0.224913	0.371969	0.17551	0.0821908	0.0723179	-0.0548623	0.0595247
TCGA-DQ-7588	-0.256215	0.198225	0.12189	0.109135	0.307767	0.33941	-0.227278	0.232446	-0.268621	0.337016	-0.133776	-0.0588865	0.0824751	0.330269	0.155449	0.0781164	-0.0902933	0.340098	0.00435455	0.032659	0.0602291	-0.0669519	0.207106
TCGA-DQ-7591	0.011147	0.413344	0.44832	0.312263	0.294982	0.370259	-0.110886	0.255715	0.0643919	0.303061	0.0491102	-0.0961999	0.386992	0.356536	0.280315	0.0931239	-0.336037	0.36998	0.206746	0.0987196	0.144108	-0.0361525	0.180018
TCGA-DQ-7592	-0.257329	0.2174	0.247597	0.235162	0.334198	0.353569	-0.150462	0.308092	-0.0589375	0.340949	0.0061381	0.0278514	0.318732	0.341042	0.291999	0.116741	-0.0900024	0.375152	0.147882	0.171009	0.121415	-0.0399074	0.139172
TCGA-F7-7848	-0.0777836	0.272011	0.308676	0.221407	0.267587	0.308796	-0.147564	0.319271	0.0305153	0.403515	-0.00936	0.0464256	0.338288	0.357718	0.276865	0.092337	-0.00658406	0.385124	0.145433	0.159171	0.149883	-0.00846717	0.141375
TCGA-F7-8298	-0.264859	0.275479	0.198171	0.214675	0.341151	0.369342	-0.187558	0.345613	-0.107894	0.361488	-0.0615846	-0.015024	0.316575	0.347679	0.285519	0.184448	-0.151995	0.357314	0.213212	0.143305	0.136905	-0.0665108	0.176222
TCGA-F7-8489	-0.0987966	0.315601	0.390985	0.270233	0.324242	0.369201	-0.0416948	0.298315	0.0477691	0.366889	0.0473155	-0.0173241	0.397515	0.355774	0.313546	0.114127	-0.0984912	0.389387	0.187312	0.178874	0.17551	0.0148435	0.162666
TCGA-F7-A50G	-0.192735	0.224249	0.335944	0.265212	0.357593	0.354315	-0.128583	0.368658	0.0117854	0.367252	0.011585	0.0710169	0.390394	0.356609	0.267872	0.124913	0.137861	0.40489	0.217084	0.226934	0.139536	-0.0024484	0.161146
TCGA-F7-A50I	-0.220687	0.226973	0.254697	0.261915	0.344903	0.381382	-0.0493246	0.281482	-0.0989911	0.375156	-0.0237288	0.0458423	0.270145	0.337552	0.280561	0.119796	0.00314241	0.421954	0.120538	0.124196	0.125449	0.00805528	0.126337
TCGA-F7-A50J	-0.211052	0.235082	0.325611	0.257293	0.324045	0.345981	-0.0393021	0.326359	-0.0663984	0.318141	-0.0430426	0.02248	0.293397	0.330623	0.256969	0.114559	0.0447169	0.402388	0.130636	0.135387	0.128088	-0.0131122	0.140243
TCGA-F7-A61S	-0.136294	0.275655	0.413951	0.221749	0.368711	0.318761	-0.155507	0.360957	-0.00773701	0.344733	-0.0220008	-0.0313945	0.392139	0.325516	0.216995	0.162662	0.0530765	0.368583	0.180069	0.166874	0.144741	-0.0116114	0.159675
TCGA-F7-A61V	-0.175011	0.154514	0.205592	0.21116	0.308839	0.350021	-0.135125	0.274564	-0.150253	0.332221	-0.0894829	-0.0224404	0.229508	0.307778	0.201435	0.0355725	-0.123891	0.382024	0.0128732	0.107061	0.0751669	-0.0813356	0.155672
TCGA-F7-A61W	-0.320256	0.136716	0.103653	0.135401	0.322026	0.305405	-0.125703	0.279332	-0.164319	0.366433	-0.0800348	-0.0648296	0.137878	0.304819	0.228753	0.0763057	-0.0850306	0.362738	0.0473114	0.086837	0.0429876	-0.101846	0.17811
TCGA-F7-A620	-0.0555017	0.331087	0.425958	0.240517	0.351469	0.299123	-0.0794884	0.344535	0.0300979	0.35044	0.00799116	0.026386	0.425141	0.332941	0.256501	0.153113	0.00266266	0.36539	0.193111	0.194854	0.167701	-0.000925929	0.135311
TCGA-F7-A622	-0.324079	0.186166	0.179721	0.190377	0.353425	0.329894	-0.228647	0.314983	-0.16031	0.375298	-0.0372105	-0.0445062	0.20655	0.342837	0.20906	0.084324	0.0629472	0.329448	0.0215746	0.116373	0.0705801	-0.0275198	0.150115
TCGA-F7-A623	-0.190941	0.283097	0.243336	0.186939	0.289544	0.264532	-0.116158	0.317504	-0.10291	0.33896	-0.0546207	-0.0734066	0.280585	0.311692	0.18674	0.0564437	0.0460631	0.375679	0.11002	0.111247	0.0818466	0.0227759	0.107657
TCGA-F7-A624	0.000971471	0.374449	0.549843	0.229906	0.271894	0.270406	-0.137392	0.384467	0.120098	0.32277	0.160861	0.00471305	0.535345	0.379037	0.301773	0.169437	-0.184722	0.360363	0.328122	0.21647	0.212436	-0.094942	0.173607
TCGA-H7-7774	-0.171215	0.222808	0.306321	0.244233	0.27591	0.349766	-0.114881	0.348304	-0.00629145	0.333806	-0.00752863	0.0236761	0.315998	0.347377	0.180944	0.070822	0.0996645	0.369528	0.107552	0.205478	0.116081	-0.0358362	0.168199
TCGA-H7-8501	-0.113658	0.451775	0.543985	0.297191	0.348459	0.25967	-0.052801	0.385644	0.0968249	0.400251	0.10001	0.0613666	0.508319	0.359171	0.329375	0.224087	-0.0499234	0.36196	0.338093	0.233365	0.237263	-0.0101658	0.203837
TCGA-H7-8502	-0.287835	0.303631	0.162034	0.193728	0.347038	0.333229	-0.163491	0.306427	-0.0777838	0.356202	-0.0175146	-0.0653758	0.298749	0.338441	0.279627	0.143198	-0.0995516	0.368201	0.180794	0.141484	0.113479	-0.0690367	0.164148
TCGA-H7-A6C4	-0.177964	0.234342	0.247045	0.222575	0.347601	0.346379	-0.0212775	0.308454	-0.0308795	0.347842	-0.0331356	0.102706	0.301823	0.339783	0.298083	0.123723	0.154415	0.39795	0.186944	0.197077	0.146493	0.00660644	0.125879
TCGA-H7-A76A	0.194553	0.404151	0.50511	0.268396	0.325857	0.410058	-0.127055	0.317925	0.182748	0.381902	0.170213	0.0880658	0.574623	0.410911	0.359143	0.175459	-0.103048	0.41933	0.322345	0.239369	0.250409	-0.0150482	0.108921
TCGA-HD-7229	-0.136451	0.231099	0.308683	0.21596	0.357287	0.304261	-0.155259	0.333292	-0.00073291	0.346412	-0.0455547	0.0169854	0.357096	0.344105	0.242739	0.128671	-0.00147538	0.368746	0.169036	0.136143	0.105426	-0.0121001	0.132135
TCGA-HD-7753	-0.237313	0.254649	0.250211	0.200524	0.352807	0.363255	-0.190305	0.328242	-0.060187	0.32868	-0.024824	0.0397645	0.292589	0.353127	0.291647	0.137015	0.0220549	0.376362	0.215922	0.104581	0.126613	-0.0085121	0.175675
TCGA-HD-7754	-0.293073	0.226213	0.144232	0.202157	0.275567	0.276535	-0.139737	0.304677	-0.0520041	0.441518	0.0489187	0.080971	0.31637	0.349841	0.308964	0.0654082	-0.13538	0.392449	0.177835	0.154562	0.100089	-0.0279078	0.158122
TCGA-HD-7831	-0.27368	0.0708729	0.125694	0.223543	0.314712	0.329808	-0.147028	0.350256	-0.0965233	0.335934	0.0212847	0.0688508	0.351801	0.3567	0.317752	0.146925	-0.162189	0.380336	0.236156	0.145031	0.129755	-0.050958	0.0923998
TCGA-HD-7832	-0.238648	0.28397	0.253851	0.215386	0.31589	0.300703	-0.167871	0.347146	-0.0363337	0.335065	-0.0171165	-0.0832035	0.337641	0.314542	0.250783	0.144362	-0.0716676	0.323265	0.202809	0.132654	0.137537	-0.0603571	0.214031
TCGA-HD-8224	-0.327642	0.0817802	0.171422	0.186717	0.27221	0.374584	-0.169081	0.286	-0.137407	0.40021	-0.0540419	-0.0622076	0.276399	0.309276	0.310636	0.105417	-0.233268	0.399614	0.133	0.147849	0.0999467	-0.0307196	0.046291
TCGA-HD-8314	-0.195942	0.241344	0.256598	0.182484	0.268733	0.293053	-0.219074	0.31517	-0.00469417	0.318523	0.0432483	0.0198253	0.409992	0.323796	0.324107	0.109231	-0.296382	0.415956	0.218363	0.217735	0.130062	-0.041071	0.142552
TCGA-HD-8634	-0.209648	0.193815	0.180259	0.214497	0.318101	0.29557	-0.146528	0.28466	-0.100197	0.364746	-0.0559375	-0.0218313	0.243534	0.335728	0.224164	0.0511434	0.125597	0.389899	0.0553974	0.118679	0.128223	-0.0050707	0.153323
TCGA-HD-8635	-0.199183	0.139664	0.262231	0.229674	0.303235	0.358328	-0.124053	0.340817	-0.0664391	0.365324	-0.0545786	0.0297029	0.317787	0.339517	0.293168	0.123846	0.0247444	0.398477	0.223742	0.147134	0.144092	-0.0402717	0.108987
TCGA-HD-A4C1	-0.248649	0.223816	0.168538	0.14661	0.302418	0.283513	-0.0951127	0.28911	-0.121334	0.367442	-0.0648346	-0.0540776	0.222581	0.340324	0.259581	0.0613935	0.0585015	0.408168	0.0761682	0.135592	0.106319	-0.0140933	0.181838
TCGA-HD-A633	-0.294728	0.227689	0.170137	0.19328	0.355028	0.337359	-0.127937	0.288161	-0.16181	0.346089	-0.0512559	-0.0744138	0.239217	0.329031	0.277446	0.0940632	-0.0103491	0.360567	0.0911883	0.117952	0.114635	-0.0361955	0.12246
TCGA-HD-A634	-0.3283	0.158922	0.121385	0.079469	0.259856	0.259648	-0.177148	0.213822	-0.263735	0.314016	-0.11346	-0.190282	0.0630827	0.383178	0.200738	-0.0256988	-0.353585	0.358641	-0.0475257	-0.0659289	0.0105986	-0.0532583	0.0780433
TCGA-HD-A6HZ	-0.0895191	0.339976	0.314845	0.314335	0.310244	0.360646	-0.130117	0.357905	0.0189466	0.363945	0.0415117	0.054966	0.449392	0.333532	0.300788	0.169949	0.000176984	0.418194	0.274273	0.20348	0.200308	-0.0120627	0.156083
TCGA-HD-A6I0	-0.211239	0.185818	0.374397	0.215759	0.329849	0.311547	-0.0634183	0.363524	-0.10463	0.328063	0.0484088	0.0333588	0.381743	0.383564	0.227695	0.0827067	0.0265146	0.342146	0.165358	0.138665	0.11987	-0.0412187	0.11923
TCGA-HL-7533	-0.197281	0.291136	0.402206	0.235756	0.308373	0.318293	-0.227233	0.282599	-0.0181559	0.337064	-0.0286811	-0.112826	0.321845	0.338389	0.265361	0.135352	-0.0892036	0.321849	0.111925	0.155049	0.162939	-0.0085256	0.210261
TCGA-IQ-7630	-0.31817	0.229241	0.258786	0.226566	0.346059	0.336458	-0.102392	0.312651	-0.0730333	0.368321	0.00119651	-0.0723658	0.317526	0.339634	0.262798	0.136524	-0.0781674	0.366943	0.201071	0.120651	0.0920683	-0.0671488	0.152136
TCGA-IQ-7631	-0.376559	-0.0550712	0.104694	0.130817	0.310115	0.35329	-0.202571	0.265347	-0.233379	0.346704	-0.0781914	-0.0905995	0.200858	0.358944	0.291635	0.0239006	-0.204815	0.429004	-0.0238885	0.0568028	0.0703211	-0.00794416	0.0259028
TCGA-IQ-7632	-0.181968	0.213705	0.14634	0.168923	0.312243	0.36932	-0.133614	0.267697	-0.0998201	0.352654	-0.047999	-0.0934648	0.184061	0.352226	0.221029	0.051795	0.0631663	0.374215	0.0115711	0.0762498	0.0933328	-0.0230489	0.152295
TCGA-IQ-A61E	-0.224428	0.327483	0.328143	0.2069	0.358955	0.304171	-0.0809403	0.31876	-0.0572785	0.354995	-0.0357315	-0.0101404	0.338892	0.315065	0.273888	0.155012	-0.0010521	0.351337	0.17239	0.15386	0.121292	-0.0714033	0.177772
TCGA-IQ-A61G	-0.368987	0.231018	0.183656	0.23285	0.333425	0.320707	-0.134086	0.275551	-0.176084	0.362462	-0.0601991	-0.103759	0.216327	0.326931	0.173802	0.103231	-0.128406	0.304924	0.0452941	0.0421733	0.070499	-0.0390701	0.126412
TCGA-IQ-A61H	-0.238565	0.194351	0.204151	0.17003	0.321256	0.344464	-0.208499	0.290811	-0.16375	0.373423	0.00450316	-0.025061	0.240711	0.317147	0.261749	0.0930351	-0.153389	0.365846	0.0868789	0.105958	0.0881787	-0.0957186	0.139516
TCGA-IQ-A61I	-0.0867964	0.361178	0.383145	0.203415	0.310123	0.445907	-0.202627	0.285732	0.00194324	0.380193	0.00822847	-0.029124	0.374929	0.319433	0.273169	0.14433	-0.0326984	0.389043	0.212498	0.0756802	0.141741	0.0148133	0.131201
TCGA-IQ-A61J	-0.266098	0.117267	0.270336	0.237484	0.349683	0.382834	-0.136168	0.319162	-0.0349288	0.34906	-0.0170249	0.102427	0.356018	0.334153	0.335106	0.137558	-0.0228456	0.409555	0.212869	0.202954	0.137153	-0.0394741	0.141262
TCGA-IQ-A61O	-0.229219	0.15493	0.196482	0.223483	0.273174	0.413341	-0.0433384	0.30439	-0.0104132	0.344761	0.125395	0.0279208	0.408274	0.355085	0.354189	0.156623	-0.199438	0.399246	0.311235	0.227127	0.177855	-0.107854	0.115326
TCGA-IQ-A6SG	-0.360071	0.138934	0.142556	0.163888	0.330039	0.318489	-0.145978	0.318535	-0.203319	0.370208	-0.0291095	-0.0531744	0.232547	0.306095	0.249358	0.0841566	-0.053386	0.397321	0.128025	0.0945941	0.0682355	-0.0750105	0.123936
TCGA-IQ-A6SH	-0.158676	0.19408	0.3624	0.21483	0.359809	0.33687	-0.178185	0.360691	-0.0540249	0.312141	-0.00113792	0.0118521	0.367619	0.346129	0.242836	0.149392	-0.0579248	0.387053	0.188323	0.147708	0.126468	0.0119544	0.167282
TCGA-KU-A66S	-0.369254	0.133954	0.205359	0.23972	0.323824	0.298929	-0.126314	0.281701	-0.191315	0.327809	-0.105988	0.00451258	0.25392	0.306991	0.261414	0.0477992	-0.248311	0.333939	0.0523019	0.0313755	0.0493393	-0.0667247	0.0895153
TCGA-KU-A66T	-0.279291	0.20931	0.0954684	0.22057	0.321121	0.37249	-0.200999	0.299926	-0.21395	0.346999	-0.103394	-0.0272085	0.136786	0.315548	0.198376	0.0935484	-0.0255412	0.363789	0.049763	0.0840671	0.0742888	-0.0627712	0.17275
TCGA-KU-A6H7	-0.1048	0.395305	0.49508	0.257821	0.305533	0.390265	-0.166293	0.313696	0.0198155	0.36206	0.0496725	-0.0227605	0.435454	0.360869	0.254326	0.162741	-0.148716	0.357184	0.195073	0.159049	0.197243	0.00274404	0.155758
TCGA-KU-A6H8	-0.210726	0.140635	0.357649	0.171245	0.294452	0.348133	-0.108492	0.321855	-0.101691	0.391423	-0.0672394	0.044658	0.301257	0.33618	0.30003	0.0503214	-0.155093	0.37892	0.0696227	0.143226	0.129496	-0.0332107	0.114798
TCGA-MT-A51W	-0.253646	0.207856	0.285968	0.22098	0.342382	0.309642	-0.0872447	0.300622	-0.0656969	0.349639	-0.0674506	0.0142888	0.263909	0.346296	0.218869	0.101131	0.0701112	0.382222	0.104964	0.140271	0.106206	0.00730604	0.170477
TCGA-MT-A51X	-0.225039	0.137335	0.222225	0.165017	0.332301	0.30466	-0.103972	0.294295	-0.13996	0.332977	-0.0675224	0.0297526	0.201752	0.34128	0.25051	0.0816552	0.0862761	0.378466	0.0907064	0.131572	0.0930727	-0.0287236	0.138235
TCGA-MT-A67A	-0.250394	0.147879	0.370914	0.159233	0.285037	0.324849	-0.157366	0.303444	-0.125578	0.334387	-0.0374454	-0.000609453	0.261286	0.329739	0.187835	0.0644468	0.0389755	0.363503	0.00296063	0.11838	0.0780082	-0.0423532	0.139575
TCGA-MT-A67D	-0.0076817	0.282946	0.253881	0.179363	0.307396	0.37671	-0.0199965	0.325156	0.00449376	0.354435	0.000525227	0.0744645	0.348749	0.336866	0.268081	0.111848	0.107753	0.405731	0.180681	0.186142	0.155778	0.0320123	0.103499
TCGA-MT-A67F	-0.0740661	0.411516	0.555467	0.345252	0.369227	0.272659	-0.00267806	0.391283	0.13503	0.397833	0.146551	0.222706	0.544364	0.385309	0.33605	0.190163	0.120482	0.435697	0.314628	0.273229	0.245396	0.0402295	0.165505
TCGA-MT-A7BN	-0.120536	0.206351	0.391277	0.220526	0.301932	0.372473	-0.0296781	0.334109	-0.0705956	0.313851	0.089395	0.148478	0.459257	0.364543	0.267396	0.116799	-0.1969	0.400202	0.261413	0.153452	0.173493	-0.00980366	0.092044
TCGA-MZ-A5BI	0.10632	0.384879	0.429472	0.336171	0.341411	0.324551	-0.0843464	0.307625	0.122427	0.379247	0.134946	0.0899944	0.468497	0.3726	0.322568	0.162959	0.0344406	0.402553	0.273576	0.218946	0.253467	0.0441773	0.200012
TCGA-MZ-A6I9	-0.0376323	0.168101	0.252866	0.24425	0.285518	0.38157	-0.18525	0.259747	-0.0986163	0.33388	-0.0944558	-0.0623203	0.242686	0.352999	0.216126	0.0191761	-0.183206	0.375765	0.0110236	0.089629	0.082541	-0.0268874	0.0858034
TCGA-MZ-A7D7	-0.289836	0.170922	0.165126	0.21172	0.319134	0.310267	-0.132913	0.251113	-0.199514	0.369627	-0.0745291	-0.0366771	0.111401	0.305958	0.159772	0.0759025	0.0285156	0.327529	0.00952454	0.111741	0.0665547	-0.0305337	0.133635
TCGA-P3-A5Q5	-0.0136317	0.367057	0.560873	0.267602	0.292247	0.417507	-0.1528	0.341436	0.170867	0.418098	0.140149	0.0354964	0.572133	0.399499	0.343421	0.145956	-0.155671	0.383343	0.326865	0.256785	0.196949	-0.00680678	0.102898
TCGA-P3-A5Q6	-0.309362	0.173277	0.156791	0.167795	0.341324	0.369801	-0.169203	0.344388	-0.118604	0.334351	0.0184702	-0.0412477	0.290309	0.34083	0.222704	0.104655	-0.172961	0.367926	0.130087	0.134573	0.114167	-0.0216994	0.100833
TCGA-P3-A5QA	-0.273268	0.199476	0.18678	0.180915	0.338849	0.317258	-0.106851	0.251776	-0.160907	0.326426	-0.120381	-0.0222194	0.149229	0.341596	0.328947	0.141775	-0.14454	0.357994	0.145162	0.105221	0.0873791	-0.0633253	0.148725
TCGA-P3-A5QE	-0.0907034	0.471581	0.461808	0.267905	0.33112	0.325249	-0.100881	0.237946	0.0513227	0.345064	-0.0622583	-0.0848595	0.373607	0.334168	0.256368	0.0867008	-0.170952	0.377317	0.087407	0.102739	0.149273	-0.0221543	0.143526
TCGA-P3-A5QF	-0.27826	0.279754	0.25941	0.189368	0.318768	0.317149	-0.135427	0.310093	-0.111466	0.385013	-0.00366161	0.0151268	0.273696	0.330453	0.220229	0.0782992	-0.0378533	0.342226	0.0599537	0.12113	0.0871873	-0.0536853	0.188135
TCGA-P3-A6SW	-0.0459755	0.342959	0.422899	0.22806	0.311702	0.352599	-0.166865	0.309962	0.0330147	0.336284	0.0655953	-0.0261643	0.405916	0.306719	0.249383	0.131604	-0.194079	0.343646	0.121944	0.152747	0.141418	-0.056745	0.0969237
TCGA-P3-A6SX	-0.346103	0.143148	0.147857	0.12306	0.357407	0.362037	-0.175883	0.281789	-0.179934	0.31653	-0.126334	-0.109552	0.193645	0.322765	0.235073	0.0783488	-0.0983135	0.372989	-0.0182046	0.10234	0.0426945	-0.0566504	0.0950811
TCGA-P3-A6T0	-0.326529	0.114861	0.150359	0.168805	0.288128	0.328362	-0.212934	0.24463	-0.172415	0.352424	-0.106233	-0.0824371	0.165767	0.333022	0.186811	0.148655	-0.158918	0.352485	0.123611	0.0429273	0.066107	-0.0887542	0.117252
TCGA-P3-A6T2	-0.288427	0.269261	0.179359	0.165552	0.327245	0.25669	-0.11838	0.305782	-0.160998	0.338586	-0.0406542	-0.0562716	0.261414	0.328898	0.251451	0.124599	-0.0478318	0.342352	0.16484	0.0798211	0.10363	-0.0669856	0.209069
TCGA-P3-A6T3	-0.345314	0.127555	0.103997	0.215534	0.343773	0.315837	-0.120812	0.287062	-0.185683	0.357045	-0.083417	-0.0598607	0.158034	0.322736	0.236506	0.124957	0.015491	0.377406	0.0887678	0.103244	0.062586	-0.0188898	0.140103
TCGA-P3-A6T4	-0.289032	0.155559	0.166119	0.229104	0.321189	0.301615	-0.105722	0.324313	-0.163035	0.363322	-0.0527359	-0.0363691	0.198568	0.298282	0.211049	0.0539258	0.130525	0.377391	0.0507868	0.118806	0.0619535	-0.00655417	0.0773933
TCGA-P3-A6T5	-0.246699	0.135814	0.197902	0.233038	0.308386	0.34071	-0.149266	0.323636	-0.111161	0.32719	-0.0123396	0.000465736	0.291425	0.339847	0.24972	0.100557	0.0951287	0.363376	0.171653	0.158602	0.101951	-0.0174414	0.115377
TCGA-P3-A6T6	-0.342061	0.163249	0.188629	0.113426	0.321981	0.348121	-0.203083	0.237603	-0.24824	0.373213	-0.135732	-0.192539	0.154408	0.317734	0.224398	0.0143759	-0.214706	0.296031	-0.0630598	0.0496908	0.0366466	-0.0664072	0.0314998
TCGA-P3-A6T7	-0.322398	0.243488	0.253749	0.230057	0.299291	0.327117	-0.0609984	0.304673	-0.123291	0.308778	-0.0163701	-0.100708	0.263001	0.318138	0.259467	0.0778149	0.0768139	0.385945	0.0719805	0.168037	0.100671	0.0612609	0.118883
TCGA-P3-A6T8	-0.319101	0.133618	0.0872968	0.235556	0.348832	0.374055	-0.216076	0.258845	-0.207235	0.309524	-0.0705334	-0.0171655	0.174813	0.318415	0.283692	0.15	-0.156393	0.401228	0.122995	0.0946028	0.130867	-0.0452468	0.119785
TCGA-QK-A64Z	-0.35045	0.162067	0.230377	0.206635	0.362199	0.351887	-0.198039	0.256983	-0.127561	0.353636	-0.0345184	-0.0777171	0.252716	0.314967	0.254154	0.0804477	-0.16018	0.351475	0.143385	0.0846563	0.103744	-0.0157161	0.155411
TCGA-QK-A652	-0.153734	0.1721	0.30534	0.223245	0.333044	0.355796	-0.136272	0.352139	-0.0157435	0.343213	0.0131123	-0.0126563	0.352967	0.327696	0.296716	0.100338	0.122477	0.409105	0.176179	0.200363	0.127361	-0.0132313	0.128046
TCGA-QK-A6IF	0.305466	0.417431	0.471759	0.23747	0.329344	0.323515	-0.0130266	0.246323	0.316179	0.347021	0.00231335	0.0170076	0.446252	0.350363	0.314445	0.140676	-0.270917	0.413521	0.150424	0.137487	0.229618	-0.0467895	0.166488
TCGA-QK-A6IG	-0.208283	0.296393	0.358764	0.221772	0.337667	0.311616	-0.0899092	0.340005	-0.0979592	0.343573	0.0542553	-0.0182445	0.378002	0.362414	0.315307	0.148254	-0.0748892	0.357615	0.188121	0.144014	0.129642	-0.0926813	0.128737
TCGA-QK-A6IH	-0.301877	0.0738636	0.217463	0.189735	0.299686	0.369503	-0.141425	0.341819	-0.145373	0.317654	0.00357927	-0.0397692	0.273494	0.357839	0.205071	0.104674	-0.0628192	0.337624	0.127677	0.0990984	0.0814602	-0.0398853	0.0851678
TCGA-QK-A6II	-0.254468	0.15089	0.322645	0.242505	0.33544	0.32071	-0.114613	0.268251	-0.0991408	0.338383	0.011689	0.0434141	0.29593	0.384459	0.216337	0.105209	0.120013	0.382691	0.139271	0.137573	0.105514	-0.00261374	0.101649
TCGA-QK-A6IJ	-0.15083	0.166979	0.345367	0.230814	0.346912	0.311929	-0.162319	0.336667	-0.061346	0.360281	0.0605219	-0.00431299	0.383067	0.38849	0.260021	0.0834115	0.131664	0.397393	0.231308	0.138048	0.105394	0.0192194	0.0862347
TCGA-QK-A6V9	-0.0266586	0.399426	0.429267	0.265752	0.311317	0.319612	-0.109354	0.277908	0.024784	0.346846	-0.018866	-0.0888842	0.352176	0.335638	0.24698	0.121548	-0.195229	0.360687	0.043034	0.117068	0.147448	-0.0589475	0.169776
TCGA-QK-A6VB	-0.309668	0.0825367	0.126154	0.173042	0.312566	0.306401	-0.168399	0.295023	-0.202963	0.384203	-0.0839243	-0.0508716	0.143534	0.314841	0.228045	0.0598963	-0.122074	0.353405	0.0209942	0.0769419	0.0276608	-0.13865	0.0901129
TCGA-QK-A6VC	-0.102347	0.383075	0.412349	0.268385	0.333357	0.340297	-0.105065	0.29639	0.0558342	0.396457	0.0339178	0.0679024	0.423343	0.32012	0.290994	0.0967636	-0.0208569	0.364183	0.123082	0.148991	0.176761	0.00557955	0.125837
TCGA-QK-A8Z7	-0.228334	0.172821	0.147196	0.132385	0.331015	0.357879	-0.18418	0.224444	-0.146747	0.260389	-0.0610104	-0.0921081	0.233354	0.30447	0.206969	0.0520207	-0.284116	0.326815	-0.0238231	0.0961213	0.058726	-0.102155	-0.0389106
TCGA-QK-A8Z8	-0.24643	0.14485	0.228545	0.23306	0.324915	0.301148	-0.219743	0.247599	-0.0625744	0.352017	-0.0334971	-0.0242628	0.158122	0.299209	0.196167	0.0672199	-0.0764417	0.385201	0.00288602	0.0452717	0.0571923	-0.0986274	0.0628724
TCGA-QK-A8Z9	-0.275051	0.149669	0.275584	0.215419	0.338959	0.355398	-0.116255	0.291588	-0.00296485	0.341625	0.0294889	-0.0519725	0.401367	0.331591	0.301144	0.117048	-0.161634	0.384024	0.222016	0.190113	0.156833	-0.0734037	0.101651
TCGA-QK-A8ZA	-0.361011	0.127549	0.120118	0.164544	0.333789	0.373812	-0.200096	0.269018	-0.214643	0.395643	-0.0920708	-0.0973232	0.151067	0.302487	0.213811	0.0668525	-0.117667	0.357134	0.0489924	0.071721	0.051886	-0.0849627	0.132674
TCGA-QK-A8ZB	-0.152025	0.143229	0.133528	0.199661	0.324312	0.368401	-0.0738638	0.338962	-0.0403987	0.355017	-0.0370393	0.0628481	0.255367	0.304806	0.263113	0.0891419	0.0617559	0.439572	0.10536	0.13444	0.122554	-0.0476261	0.142013
TCGA-QK-AA3J	-0.178459	0.228045	0.262831	0.167961	0.316604	0.295779	-0.157591	0.25746	-0.124631	0.383238	-0.0721953	-0.0434119	0.182885	0.315294	0.253737	0.0788874	-0.163821	0.317921	-0.0780429	0.0658183	0.0803519	-0.0715113	0.15496
TCGA-QK-AA3K	-0.249065	0.294469	0.347313	0.216579	0.282993	0.362182	-0.0604889	0.337458	-0.0466083	0.290242	0.0819628	-0.00385364	0.398999	0.347126	0.302436	0.157702	-0.249827	0.37856	0.283892	0.123882	0.190248	-0.100996	0.152408
TCGA-RS-A6TO	-0.309027	0.21668	0.32391	0.258621	0.300561	0.34811	-0.131018	0.347459	-0.0316534	0.357673	0.0810746	-0.0705569	0.390797	0.322212	0.277781	0.122778	-0.146997	0.394847	0.236982	0.205674	0.148488	-0.0357625	0.0778807
TCGA-RS-A6TP	-0.324047	0.263703	0.280856	0.168462	0.313429	0.338243	-0.193676	0.317134	-0.168374	0.333261	-0.104244	-0.107687	0.231648	0.342051	0.203128	0.124119	-0.245201	0.289882	0.0424597	0.0363966	0.0870008	0.0354431	0.0899923
TCGA-T2-A6WX	-0.0528377	0.313697	0.521373	0.267403	0.345321	0.329048	-0.146541	0.330789	0.0857218	0.38301	0.046179	-0.038076	0.503771	0.367663	0.309451	0.167824	-0.0443956	0.352705	0.283907	0.189241	0.201418	0.00457975	0.154563
TCGA-T2-A6WZ	-0.0401516	0.167198	0.308756	0.176628	0.349003	0.370023	-0.040727	0.281955	-0.0590083	0.281701	0.00128263	-0.0480416	0.298246	0.332074	0.191112	0.10578	-0.0116347	0.358138	0.0925662	0.107264	0.112434	-0.0485257	0.114115
TCGA-T2-A6X0	-0.125584	0.368385	0.342703	0.243039	0.340346	0.278402	-0.128925	0.273015	0.00235039	0.379996	0.0223367	-0.0113905	0.34212	0.309352	0.247739	0.0989632	-0.314686	0.357699	0.0879023	0.133513	0.112452	-0.0610418	0.15409
TCGA-T2-A6X2	-0.221317	0.186082	0.343293	0.23894	0.308384	0.307583	-0.149905	0.330503	-0.0177501	0.335515	-0.0204089	-0.0848771	0.372863	0.353401	0.249443	0.115418	-0.0409221	0.359146	0.176901	0.154435	0.137723	-0.010034	0.134668
TCGA-T3-A92M	-0.135327	0.272861	0.349364	0.241075	0.314157	0.326486	-0.173113	0.328398	0.00538635	0.344472	0.0325406	-0.0605882	0.397253	0.342295	0.300486	0.142032	-0.157518	0.382263	0.223512	0.14213	0.155291	-0.0422144	0.134338
TCGA-T3-A92N	-0.279273	0.257425	0.269933	0.243411	0.337952	0.344528	-0.154225	0.301021	-0.051034	0.347861	0.0140417	-0.0883828	0.338769	0.315128	0.257426	0.0841435	-0.128903	0.349056	0.158434	0.0948041	0.124169	-0.00643923	0.159707
TCGA-TN-A7HI	0.0543995	0.308973	0.438825	0.220538	0.3324	0.301281	-0.100345	0.318558	0.0463855	0.290229	0.0529497	0.0428532	0.412785	0.355836	0.287374	0.131409	-0.240917	0.367981	0.16102	0.198611	0.128912	-0.0234235	0.0926078
TCGA-TN-A7HJ	-0.144692	0.172153	0.179694	0.186782	0.313649	0.340139	-0.19517	0.280242	-0.106468	0.362404	-0.0605597	-0.0640074	0.235835	0.329825	0.225181	0.0736373	-0.0118735	0.38922	0.00704806	0.0998717	0.0857234	-0.0020344	0.127145
TCGA-TN-A7HL	0.0732467	0.372328	0.575211	0.305932	0.349098	0.410138	-0.074021	0.305355	0.106094	0.372866	0.141612	0.0215675	0.52845	0.410564	0.295048	0.196205	-0.15548	0.372432	0.233719	0.218903	0.234428	0.0663927	0.116248
TCGA-UF-A718	-0.155067	0.213437	0.309845	0.249853	0.334962	0.376421	-0.188325	0.345384	-0.0588473	0.32336	-0.0577223	0.01794	0.311392	0.37466	0.289241	0.134884	-0.0155722	0.376772	0.158276	0.13949	0.149158	-0.0172692	0.160426
TCGA-UF-A719	-0.292649	0.224352	0.208313	0.215271	0.290063	0.309786	-0.229945	0.225761	-0.100718	0.355831	-0.0539588	-0.0513835	0.179748	0.323622	0.212998	0.0957446	0.0903953	0.337339	-0.0542824	0.092951	0.0894717	-0.0348397	0.131533
TCGA-UF-A71A	-0.313812	0.0654343	0.113449	0.15693	0.31172	0.337999	-0.164541	0.295162	-0.19344	0.312233	0.0351394	-0.0511219	0.225728	0.302214	0.258671	0.0981929	-0.26325	0.388901	0.113834	0.146836	0.0765253	-0.0414574	0.0721407
TCGA-UF-A71B	-0.147618	0.238663	0.219517	0.229565	0.302701	0.308962	-0.166146	0.325533	-0.0870855	0.378542	-0.00599713	-0.00379427	0.345808	0.319392	0.240346	0.118046	0.0295125	0.388452	0.150794	0.139702	0.136926	-0.0441118	0.196711
TCGA-UF-A71D	-0.185141	0.164663	0.227827	0.179629	0.287178	0.319392	-0.189715	0.263373	-0.0518603	0.348637	-0.0708685	-0.0290493	0.19832	0.338389	0.199629	0.021484	-0.087055	0.342911	0.00715938	0.120281	0.0809536	0.01687	0.101904
TCGA-UF-A71E	-0.225719	0.177139	0.145352	0.163745	0.292492	0.317628	-0.145848	0.28307	-0.229936	0.344702	-0.0255017	-0.04132	0.164952	0.292886	0.233149	0.0507455	-0.0151328	0.360171	0.00647566	0.068973	0.0568749	-0.00797535	0.0827793
TCGA-UF-A7J9	-0.349673	0.186206	0.18592	0.204461	0.309727	0.316324	-0.219261	0.317735	-0.114267	0.352623	0.0161301	-0.0181563	0.316115	0.284602	0.300656	0.121075	-0.25545	0.41121	0.209408	0.161625	0.127722	-0.0238776	0.149518
TCGA-UF-A7JA	-0.379124	0.0622752	0.138009	0.185444	0.289354	0.351463	-0.170106	0.314185	-0.256081	0.340365	-0.0518423	-0.0908558	0.14945	0.312177	0.243102	0.0886105	-0.129056	0.380559	0.127754	0.068989	0.0826038	-0.070051	0.0694116
TCGA-UF-A7JC	-0.31897	0.189431	0.088698	0.151856	0.307085	0.329779	-0.119776	0.299889	-0.21105	0.317096	-0.153071	-0.0252852	0.126935	0.316799	0.193442	0.0564055	0.0919798	0.375742	0.0380645	0.11321	0.051183	-0.0294306	0.148473
TCGA-UF-A7JD	-0.295323	0.268422	0.153934	0.198094	0.295527	0.323633	-0.045348	0.314848	-0.107859	0.352129	-0.0179368	0.0742999	0.293535	0.335357	0.337877	0.147894	-0.155881	0.375369	0.261443	0.113286	0.116693	-0.109059	0.0742794
TCGA-UF-A7JF	-0.234414	0.173633	0.283122	0.268625	0.322262	0.368281	-0.0988917	0.294555	-0.0765913	0.372739	0.0517004	-0.0418367	0.333958	0.33928	0.231838	0.0724782	-0.024883	0.35832	0.148748	0.139801	0.0768798	-0.0109241	0.0783234
TCGA-UF-A7JH	-0.218875	0.23458	0.310698	0.241663	0.306351	0.378866	-0.111675	0.306311	-0.0501831	0.331983	0.0379051	0.0320627	0.388175	0.304159	0.276517	0.129486	-0.098228	0.381874	0.17333	0.194113	0.130462	-0.0557749	0.095003
TCGA-UF-A7JJ	-0.0458485	0.251957	0.422001	0.272412	0.33154	0.364753	-0.109086	0.366858	0.0884849	0.38427	0.114918	0.0408538	0.499118	0.359439	0.339767	0.158513	0.0235747	0.435346	0.321745	0.230161	0.181659	-0.00642428	0.0983089
TCGA-UF-A7JK	-0.395351	0.0225526	0.0876821	0.115435	0.316697	0.342965	-0.231129	0.284593	-0.245538	0.328797	-0.0707346	-0.104657	0.0956346	0.310171	0.163107	0.0457052	-0.079654	0.383647	0.0592659	0.0678842	0.0286718	-0.00740838	0.146388
TCGA-UF-A7JO	-0.183867	0.346463	0.441459	0.316786	0.326799	0.396899	-0.0721808	0.375358	0.0675994	0.378225	0.168671	-0.0141205	0.521137	0.357666	0.299805	0.14311	-0.051972	0.39132	0.36039	0.226695	0.197255	-0.0111648	0.122807
TCGA-UF-A7JS	-0.177321	0.221321	0.36688	0.232236	0.329148	0.372637	-0.092703	0.336084	-0.0687669	0.305699	0.169871	0.0600602	0.425425	0.378444	0.288239	0.151958	0.121841	0.339355	0.249043	0.147827	0.145921	-0.0130616	0.0712486
TCGA-UF-A7JT	-0.117907	0.304997	0.509213	0.248514	0.338841	0.303478	-0.153625	0.386956	0.0571728	0.367348	0.123964	0.010077	0.515749	0.347061	0.341135	0.172041	0.0508565	0.372744	0.308913	0.232609	0.207547	-0.00410888	0.147763
TCGA-UF-A7JV	-0.246279	0.308229	0.283874	0.292559	0.354618	0.346277	-0.110136	0.358341	0.0262611	0.369247	0.10801	0.0414784	0.462977	0.375551	0.332372	0.192247	-0.0870281	0.422534	0.364378	0.212109	0.185072	0.0066367	0.15058
TCGA-UP-A6WW	-0.150932	0.225419	0.303483	0.267606	0.298459	0.396806	-0.215572	0.321905	-0.0523963	0.371893	0.053371	-0.0421109	0.40396	0.344643	0.262914	0.117339	-0.16155	0.391832	0.190337	0.138018	0.168149	0.0408201	0.0816453
TCGA-WA-A7GZ	-0.356144	0.172201	0.116038	0.164672	0.304959	0.370265	-0.236968	0.304924	-0.214018	0.309717	-0.0658689	-0.0585925	0.184897	0.33095	0.224701	0.0767518	-0.137241	0.389077	0.0272841	0.0814868	0.074121	-0.0698699	0.142458
TCGA-WA-A7H4	-0.248173	0.108234	0.211943	0.199554	0.345534	0.333176	-0.254704	0.280665	-0.115144	0.358592	-0.057379	-0.0455477	0.275429	0.326852	0.310837	0.0981683	-0.155762	0.415847	0.109651	0.0854993	0.112592	-0.0692488	0.118325

## Sheet: S7
Table-S7: The differential genes between TNF cluster A and B (p < 0.001, logFC > 1 or < -1)
Gene name	logFC	AveExpr	t	P.Value	adj.P.Val	B
IL21R	1.68352	1.8661	27.5392	3.22281e-102	6.18586e-98	222.607
SH2D1A	1.70831	1.72112	26.788	1.22638e-98	1.17695e-94	214.399
SASH3	1.98175	3.88443	26.7026	3.13998e-98	2.00896e-94	213.463
ARHGAP15	1.09419	1.32863	26.4829	3.53721e-97	1.69733e-93	211.052
CCR5	2.00077	2.64737	26.3278	1.95765e-96	7.51504e-93	209.348
SNX20	1.51725	2.08911	26.0805	3.00412e-95	9.61017e-92	206.629
IL10RA	1.79189	3.16374	25.9596	1.1441e-94	3.13712e-91	205.297
ITGAL	2.04122	2.90686	25.8581	3.51845e-94	8.44163e-91	204.179
IRF8	1.89201	2.79896	25.8192	5.41483e-94	1.1548e-90	203.75
NCKAP1L	1.7792	2.71348	25.7995	6.72798e-94	1.29137e-90	203.533
MYO1F	1.51015	2.80631	25.7587	1.05789e-93	1.84593e-90	203.083
CD48	1.97481	3.00684	25.7017	1.9894e-93	3.08916e-90	202.454
TIGIT	1.6571	2.13719	25.6971	2.09227e-93	3.08916e-90	202.404
SLAMF1	1.33442	1.49597	25.6394	3.96426e-93	5.435e-90	201.767
IKZF1	1.69322	2.1151	25.4462	3.38015e-92	4.32524e-89	199.633
DOCK2	1.61414	2.07771	25.3929	6.10231e-92	7.32048e-89	199.045				5
UBASH3A	1.37297	1.36039	25.2985	1.73938e-91	1.96386e-88	198.002
CD3E	2.11263	3.94046	25.2339	3.56513e-91	3.80161e-88	197.287
BIN2	1.55074	2.47058	25.1932	5.60465e-91	5.66188e-88	196.837
CD3G	1.69335	1.92053	25.1701	7.24646e-91	6.95443e-88	196.581
WAS	1.69104	3.58078	24.9274	1.0757e-89	9.83186e-87	193.895
CXCR3	2.0611	2.41486	24.9057	1.36933e-89	1.19467e-86	193.654
LTA	1.2181	1.2262	24.8943	1.55453e-89	1.29729e-86	193.528
SELPLG	1.68791	4.53817	24.8696	2.0459e-89	1.59914e-86	193.254
BTK	1.35582	2.0103	24.868	2.08286e-89	1.59914e-86	193.237
SPN	1.72212	2.27802	24.8423	2.7723e-89	2.0466e-86	192.952
APBB1IP	1.67897	2.5971	24.779	5.60447e-89	3.98415e-86	192.251
GPR65	1.13165	1.40899	24.7537	7.42416e-89	5.08926e-86	191.971
ITK	1.32262	1.32537	24.7318	9.47737e-89	6.27271e-86	191.728
ARHGAP9	1.48591	2.60654	24.708	1.23601e-88	7.90797e-86	191.463
SLAMF6	1.86776	2.13833	24.6485	2.39702e-88	1.48414e-85	190.804
EVI2B	1.9505	3.62931	24.6286	2.98911e-88	1.7929e-85	190.584
SIRPG	1.81805	2.13221	24.5845	4.8847e-88	2.84112e-85	190.095
GIMAP4	1.74438	4.26294	24.5289	9.07694e-88	5.1242e-85	189.478
FAM78A	1.35312	2.34687	24.5255	9.42828e-88	5.17047e-85	189.44
CD5	1.8762	2.62745	24.4587	1.9854e-87	1.05855e-84	188.698
CD53	2.02827	5.11551	24.4284	2.78172e-87	1.44304e-84	188.362
FOXP3	1.76324	3.29149	24.3724	5.19248e-87	2.62275e-84	187.741
CD37	1.81273	3.19952	24.3603	5.94666e-87	2.92667e-84	187.606
TASL	1.35798	1.7759	24.3259	8.7228e-87	4.18563e-84	187.224
ABI3	1.57061	3.77078	24.3147	9.88065e-87	4.62559e-84	187.1
P2RY10	1.6099	1.64016	24.3022	1.13575e-86	5.19037e-84	186.961
IL2RG	2.10075	4.7802	24.2909	1.28851e-86	5.75155e-84	186.836
TNFRSF1B	1.73179	5.12349	24.1451	6.55033e-86	2.83429e-83	185.216
CD28	1.33009	1.42736	24.1438	6.64494e-86	2.83429e-83	185.202
CD2	2.22146	4.33048	24.1332	7.4852e-86	3.12328e-83	185.084
NFAM1	1.63335	2.38755	24.1283	7.90531e-86	3.22839e-83	185.029
SPOCK2	2.10295	3.70083	24.11	9.6921e-86	3.87563e-83	184.826
TESPA1	1.10437	1.16192	24.1012	1.06925e-85	4.1884e-83	184.728
FERMT3	1.76903	4.3202	23.9879	3.78562e-85	1.43975e-82	183.469
RASAL3	1.53197	2.65656	23.9711	4.56686e-85	1.6857e-82	183.283
GIMAP1	1.24897	1.77651	23.948	5.91227e-85	2.14113e-82	183.025
GPSM3	1.5054	4.76201	23.9382	6.59501e-85	2.34416e-82	182.917
LILRB1	1.43319	1.86882	23.8747	1.34016e-84	4.6769e-82	182.21
IL16	1.34727	1.91645	23.8636	1.51699e-84	5.19948e-82	182.087
SIT1	1.81236	2.47845	23.8281	2.25291e-84	7.51456e-82	181.693
CD96	1.50379	2.05301	23.8274	2.27073e-84	7.51456e-82	181.685
CYTIP	1.70114	3.17737	23.7607	4.78585e-84	1.55694e-81	180.943
PTPRC	2.146	3.50088	23.7431	5.8263e-84	1.86383e-81	180.747
CD4	1.95865	4.64804	23.7107	8.36832e-84	2.63314e-81	180.386
SLA	1.57369	2.67069	23.7016	9.26033e-84	2.86682e-81	180.285
MAP4K1	1.67853	2.57694	23.6586	1.49706e-83	4.56104e-81	179.807
GAB3	1.02794	1.43356	23.5998	2.88861e-83	8.66311e-81	179.153
CXCR6	1.70915	2.35864	23.5975	2.96324e-83	8.75022e-81	179.127
EVI2A	1.61891	2.92491	23.5482	5.14268e-83	1.49558e-80	178.578
SCIMP	1.37745	1.28656	23.5275	6.48012e-83	1.85641e-80	178.348
ICOS	1.5569	2.20175	23.4923	9.59545e-83	2.70846e-80	177.957
TBC1D10C	1.58549	2.23089	23.4841	1.0525e-82	2.92777e-80	177.865
SLA2	1.62769	2.13711	23.4782	1.12408e-82	3.08224e-80	177.799
CORO1A	1.67143	4.91417	23.4097	2.41708e-82	6.53429e-80	177.037
CD6	1.58086	2.37411	23.3917	2.95552e-82	7.87892e-80	176.837
GPRIN3	1.15611	1.45538	23.3458	4.93976e-82	1.29882e-79	176.325
FMNL1	1.43743	3.55807	23.321	6.51866e-82	1.6908e-79	176.049
TFEC	1.07278	1.08575	23.1891	2.84882e-81	7.29069e-79	174.58
WDFY4	1.43907	1.45373	23.1698	3.53334e-81	8.92355e-79	174.366
LCP2	1.61089	3.18353	23.0411	1.49086e-80	3.7163e-78	172.932
CYTH4	1.46839	2.90376	22.9585	3.75774e-80	9.24694e-78	172.011
TLR7	1.25832	1.18389	22.8583	1.15275e-79	2.80075e-77	170.895
CD27	2.15376	3.33325	22.8426	1.37439e-79	3.29752e-77	170.72
GNGT2	1.14474	1.9111	22.8032	2.1359e-79	5.0613e-77	170.28
SLC7A7	1.58853	2.98998	22.75	3.87091e-79	9.06076e-77	169.688
PIK3R5	1.22955	1.94499	22.7458	4.05895e-79	9.38644e-77	169.641
NLRC3	1.2019	1.57537	22.708	6.19313e-79	1.41513e-76	169.22
IL2RB	1.89485	3.67055	22.7052	6.3886e-79	1.44262e-76	169.189
ARHGAP30	1.44228	3.94961	22.6879	7.76082e-79	1.73211e-76	168.996
PPP1R16B	1.59944	2.39816	22.5666	3.0158e-78	6.57787e-76	167.644
GRAP2	1.10588	1.20765	22.5631	3.13679e-78	6.76488e-76	167.605
PRKCB	1.33651	1.55036	22.5542	3.46234e-78	7.38402e-76	167.506
CD247	1.5995	2.36342	22.5495	3.65086e-78	7.70051e-76	167.453
GZMK	2.09432	2.18331	22.5283	4.63125e-78	9.66219e-76	167.217
NCF4	1.43156	3.84533	22.5035	6.10761e-78	1.26053e-75	166.941
GIMAP7	1.80357	3.70937	22.4359	1.30189e-77	2.65835e-75	166.187
HLA-DMB	1.98679	4.11709	22.338	3.89707e-77	7.87372e-75	165.095
P2RY8	1.50837	1.97072	22.2221	1.42496e-76	2.81965e-74	163.804
TNFAIP8L2	1.5348	3.11675	22.2182	1.48842e-76	2.91518e-74	163.761
AKNA	1.31658	3.29155	22.1479	3.26952e-76	6.33891e-74	162.977
MILR1	1.31804	1.97967	22.1349	3.78236e-76	7.25986e-74	162.832
SPI1	1.66392	4.85941	22.0897	6.27587e-76	1.19266e-73	162.327
PARVG	1.28092	1.957	22.0684	7.96043e-76	1.48342e-73	162.091
CD84	1.58146	1.88911	22.0626	8.50003e-76	1.56875e-73	162.025
RHOH	1.26132	1.74732	22.0201	1.36643e-75	2.49783e-73	161.553
PYHIN1	1.15253	1.15401	22.0189	1.38595e-75	2.50961e-73	161.538
DOK2	1.61003	3.6378	21.9841	2.04516e-75	3.66868e-73	161.151
LAT2	1.10775	2.74898	21.8984	5.33976e-75	9.48995e-73	160.195
CYBB	2.11455	4.28063	21.8274	1.18173e-74	2.08092e-72	159.404
TAGAP	1.60849	2.48046	21.7721	2.19388e-74	3.82813e-72	158.788
PDCD1	1.66843	2.16743	21.7261	3.67184e-74	6.3493e-72	158.275
ITGB2	1.92388	4.89941	21.6569	7.96005e-74	1.36415e-71	157.504
TNFRSF9	1.34889	1.86073	21.6399	9.62715e-74	1.63525e-71	157.315
CTSS	1.92498	5.40772	21.6208	1.19268e-73	2.0081e-71	157.102
HAVCR2	1.59819	3.3066	21.5779	1.92648e-73	3.21538e-71	156.624
LCK	1.63125	3.35521	21.575	1.99092e-73	3.29428e-71	156.591
GIMAP6	1.57418	3.06568	21.5253	3.46947e-73	5.69172e-71	156.038
CD3D	2.04548	4.26839	21.5201	3.68007e-73	5.98605e-71	155.979
LAPTM5	1.77341	6.84419	21.5101	4.1125e-73	6.63322e-71	155.869
ANKRD44	1.07294	1.54693	21.5079	4.21647e-73	6.74425e-71	155.844
IGSF6	1.56023	2.94404	21.489	5.2075e-73	8.26056e-71	155.634
IL2RA	1.58233	2.84068	21.4754	6.06446e-73	9.54109e-71	155.482
SEPTIN1	1.39167	2.5539	21.4699	6.45352e-73	1.00706e-70	155.42
FGL2	1.97031	3.67933	21.4586	7.32327e-73	1.13357e-70	155.294
SAMSN1	1.43577	3.01942	21.4475	8.28725e-73	1.27252e-70	155.171
ARHGEF6	1.46074	2.66002	21.4285	1.02503e-72	1.56146e-70	154.959
MS4A6A	1.70542	3.53718	21.4062	1.31615e-72	1.98914e-70	154.71
HVCN1	1.31646	2.09512	21.4033	1.35956e-72	2.0387e-70	154.678
PLCB2	1.24233	2.26003	21.3795	1.77339e-72	2.63863e-70	154.413
CD300LF	1.37805	2.12097	21.3713	1.94303e-72	2.86882e-70	154.322
BATF	1.66858	3.96889	21.3453	2.59931e-72	3.80849e-70	154.033
CST7	1.72218	4.34204	21.3323	3.00641e-72	4.3716e-70	153.888
GPR174	1.23397	0.969231	21.2686	6.13183e-72	8.8492e-70	153.178
RCSD1	1.45033	2.53167	21.2154	1.11132e-71	1.58004e-69	152.586
TNFSF13B	1.6832	2.98924	21.213	1.14149e-71	1.61101e-69	152.559
RASSF2	1.61017	3.1167	21.1412	2.54643e-71	3.5676e-69	151.76
LAIR1	1.53027	2.58861	21.1392	2.60288e-71	3.62027e-69	151.738
CD52	1.91961	5.16725	21.126	3.01815e-71	4.16765e-69	151.591
CTLA4	1.55637	2.66941	21.0951	4.26439e-71	5.80501e-69	151.246
SIGLEC10	1.71041	2.66813	21.0755	5.3101e-71	7.16003e-69	151.028
CD180	1.19913	1.43423	21.075	5.3344e-71	7.16003e-69	151.023
PLEK	2.0087	4.04919	21.0507	7.00431e-71	9.33617e-69	150.752
RNASE6	1.64181	4.33806	21.0432	7.61589e-71	1.00813e-68	150.669
IKZF3	1.79633	2.17689	21.0361	8.24001e-71	1.08328e-68	150.59
MPEG1	1.90368	3.76602	21.0312	8.71054e-71	1.13735e-68	150.535
TRAT1	1.24844	0.958364	21.0041	1.17857e-70	1.52848e-68	150.234
TBX21	1.12609	1.14694	20.9862	1.44015e-70	1.85519e-68	150.034
IL4I1	1.79443	3.50859	20.8841	4.50691e-70	5.76704e-68	148.898
ADAMDEC1	2.27596	2.74008	20.8354	7.76317e-70	9.86796e-68	148.357
CCR4	1.543	1.65572	20.808	1.05453e-69	1.33162e-67	148.052
FGD2	1.03929	1.63249	20.7871	1.33128e-69	1.67011e-67	147.819
CLEC2D	1.17469	1.91314	20.7059	3.29785e-69	4.0838e-67	146.916
MNDA	1.69762	3.37224	20.6856	4.13657e-69	5.08957e-67	146.69
HLA-DOA	2.10531	3.60177	20.6846	4.18081e-69	5.11124e-67	146.68
ADA2	1.93917	3.94319	20.6709	4.87188e-69	5.91841e-67	146.527
GMFG	1.33986	4.50897	20.6629	5.32943e-69	6.43353e-67	146.438
NRROS	1.31315	2.28069	20.6607	5.4597e-69	6.54959e-67	146.414
ICAM3	1.2982	1.56104	20.6185	8.74381e-69	1.03598e-66	145.945
FGR	1.44408	3.05893	20.5546	1.78382e-68	2.10053e-66	145.235
CCR2	1.31784	1.24027	20.5539	1.79749e-68	2.10372e-66	145.227
CD74	2.11067	10.2229	20.5354	2.20963e-68	2.5704e-66	145.022
TMEM273	1.05862	1.87792	20.5272	2.42238e-68	2.80091e-66	144.93
SELL	1.98702	3.24852	20.5218	2.57348e-68	2.9578e-66	144.87
HLA-DPB1	1.94686	7.29716	20.5105	2.91813e-68	3.33396e-66	144.745
MGAT4A	1.20149	2.19694	20.4781	4.18631e-68	4.72659e-66	144.385
LILRB4	1.85706	2.73362	20.4297	7.18785e-68	8.06805e-66	143.847
P2RY13	1.44592	1.74862	20.4124	8.71573e-68	9.72614e-66	143.655
GZMM	1.71643	2.20042	20.4025	9.73628e-68	1.08022e-65	143.545
TNFSF8	1.04092	1.11288	20.4002	9.98933e-68	1.10193e-65	143.519
LRRC25	1.47107	2.72523	20.3591	1.57842e-67	1.73121e-65	143.064
C1orf162	1.24826	2.97612	20.3218	2.39296e-67	2.60969e-65	142.649
RASSF4	1.37279	2.80484	20.3104	2.71708e-67	2.94642e-65	142.523
DOK3	1.15564	2.48113	20.2468	5.52418e-67	5.9568e-65	141.816
CD300A	1.41613	3.28442	20.2249	7.04496e-67	7.51228e-65	141.574
PREX1	1.44342	3.63581	20.2131	8.04213e-67	8.52822e-65	141.442
TLR8	1.3464	1.4269	20.2058	8.71623e-67	9.19227e-65	141.362
IL12RB1	1.47004	2.16556	20.1969	9.62878e-67	1.00992e-64	141.263
LGALS9	1.6829	4.40215	20.1771	1.20059e-66	1.2524e-64	141.043
HLA-DQA1	2.12028	5.10907	20.1734	1.25077e-66	1.29769e-64	141.002
JAK3	1.45572	3.05594	20.1424	1.76705e-66	1.82348e-64	140.658
CD8A	2.11428	3.04356	20.0056	8.10749e-66	8.32166e-64	139.141
SIGLEC7	1.08966	1.37533	19.9448	1.59476e-65	1.61956e-63	138.467
SLAMF8	1.66956	3.87454	19.8761	3.42251e-65	3.42145e-63	137.707
GPR171	1.35155	1.60795	19.8591	4.13411e-65	4.1114e-63	137.519
VAV1	1.44771	2.77562	19.8296	5.74079e-65	5.67983e-63	137.192
VCAM1	2.35288	3.15758	19.809	7.21918e-65	7.06964e-63	136.964
IRF4	1.55227	1.93212	19.7821	9.73242e-65	9.48244e-63	136.666
ACAP1	1.08591	2.60316	19.7582	1.27058e-64	1.2317e-62	136.401
CD7	1.6946	3.67953	19.7378	1.59248e-64	1.53598e-62	136.176
CLEC4A	1.30244	2.7781	19.7126	2.10844e-64	2.02347e-62	135.896
ZAP70	1.48444	2.07933	19.696	2.53571e-64	2.42142e-62	135.712
DOCK10	1.31244	2.18831	19.6878	2.77775e-64	2.63941e-62	135.622
RUBCNL	1.08027	1.42563	19.6593	3.8132e-64	3.60544e-62	135.306
LY86	1.47983	2.78339	19.6469	4.3719e-64	4.11344e-62	135.17
SLCO2B1	1.67224	3.04098	19.6386	4.794e-64	4.48858e-62	135.078
INPP5D	1.49097	2.97581	19.6227	5.72188e-64	5.33135e-62	134.902
CMKLR1	1.48101	2.61649	19.6041	7.03418e-64	6.52242e-62	134.696
LTB	1.73701	3.93495	19.6001	7.35433e-64	6.78649e-62	134.652
CSF1R	1.74503	4.59237	19.5954	7.74775e-64	7.11533e-62	134.6
CSF2RA	1.22711	2.60708	19.5914	8.10382e-64	7.4069e-62	134.555
CD8B	1.73597	1.96142	19.5461	1.33983e-63	1.2188e-61	134.055
TBXAS1	1.12806	2.38474	19.5429	1.38811e-63	1.25676e-61	134.02
FLI1	1.14228	2.45065	19.539	1.44915e-63	1.30587e-61	133.977
OR2I1P	2.6997	3.49197	19.5196	1.79715e-63	1.61189e-61	133.762
CCR1	1.65654	3.04933	19.5038	2.14145e-63	1.90292e-61	133.588
TMEM176B	1.79979	5.60148	19.4813	2.74956e-63	2.42087e-61	133.339
APOBEC3H	1.16912	1.47279	19.4079	6.20517e-63	5.41373e-61	132.528
C19orf38	1.15924	1.99931	19.3962	7.06422e-63	6.13532e-61	132.399
FCGR2B	1.00258	1.50873	19.3861	7.90871e-63	6.83783e-61	132.287
UBD	2.71807	3.67695	19.3847	8.02726e-63	6.9092e-61	132.272
DOCK8	1.28047	2.39581	19.377	8.74735e-63	7.49539e-61	132.186
LST1	1.37326	3.33042	19.347	1.21948e-62	1.0403e-60	131.856
HLA-DRA	2.01337	10.0626	19.3417	1.29314e-62	1.09825e-60	131.797
TMEM176A	1.61667	3.95564	19.3298	1.47526e-62	1.24741e-60	131.666
WIPF1	1.4451	3.95296	19.329	1.4882e-62	1.25283e-60	131.657
CELF2	1.42222	2.55066	19.2839	2.45441e-62	2.0572e-60	131.159
HLA-DPA1	2.07756	6.36874	19.2435	3.8399e-62	3.20448e-60	130.713
PIK3CG	1.28205	1.44837	19.2362	4.16445e-62	3.46028e-60	130.633
TRAF1	1.32257	3.0705	19.2261	4.65634e-62	3.85232e-60	130.521
PTPN22	1.16872	1.85746	19.1901	6.93564e-62	5.71342e-60	130.125
GIMAP2	1.31435	3.03984	19.1838	7.44013e-62	6.10281e-60	130.055
TMEM150B	1.12221	1.5278	19.1746	8.23217e-62	6.72376e-60	129.954
PLCL2	1.22043	1.89223	19.1682	8.84241e-62	7.19158e-60	129.883
C3AR1	1.63011	3.67515	19.1131	1.62643e-61	1.3172e-59	129.276
HCST	1.59734	3.96359	19.0673	2.7006e-61	2.16884e-59	128.771
APOBR	1.31067	3.43434	19.0309	4.03712e-61	3.22869e-59	128.371
CSF1	1.38397	4.46066	19.0273	4.20275e-61	3.3472e-59	128.331
CIITA	1.6336	2.47612	18.9912	6.26319e-61	4.96759e-59	127.933
AIF1	1.53489	5.10237	18.9462	1.03058e-60	8.14032e-59	127.438
IL18BP	1.43044	3.34232	18.9363	1.14886e-60	9.03742e-59	127.329
ALOX5	1.53158	3.26199	18.8544	2.84112e-60	2.21676e-58	126.428
ITM2A	1.57529	3.42124	18.8426	3.23408e-60	2.51315e-58	126.299
CCR7	1.755	2.77318	18.8367	3.45456e-60	2.67366e-58	126.233
CRTAM	1.11437	1.12727	18.7737	6.91939e-60	5.29127e-58	125.542
ARHGDIB	1.20238	7.00522	18.7047	1.48104e-59	1.12806e-57	124.784
CCR8	1.28294	1.52294	18.692	1.70458e-59	1.29319e-57	124.644
FCER1G	1.61059	6.06297	18.6792	1.96369e-59	1.4839e-57	124.503
CXCR4	1.85979	5.36989	18.6506	2.69074e-59	2.00958e-57	124.189
UCP2	1.66866	5.36532	18.6151	3.98038e-59	2.96122e-57	123.799
TNFSF12	1.17521	4.03812	18.6105	4.18547e-59	3.10177e-57	123.749
NKG7	2.19314	4.39025	18.5908	5.20135e-59	3.82509e-57	123.533
TRPV2	1.26574	3.56643	18.5575	7.49995e-59	5.47354e-57	123.169
TYROBP	1.61298	6.6153	18.5012	1.39538e-58	1.00688e-56	122.55
APOBEC3G	1.53962	3.29078	18.4961	1.47525e-58	1.06052e-56	122.495
AOAH	1.6361	2.68161	18.4773	1.81397e-58	1.29915e-56	122.289
SIGLEC9	1.02946	1.734	18.4639	2.10137e-58	1.49384e-56	122.143
FPR3	1.7558	4.15382	18.4529	2.37188e-58	1.67992e-56	122.022
TNFRSF14	1.18609	3.99736	18.4257	3.1996e-58	2.24957e-56	121.724
ITGB7	1.20379	1.94116	18.4221	3.33083e-58	2.33328e-56	121.684
KLRB1	1.39914	1.92252	18.4103	3.78926e-58	2.64476e-56	121.556
SUSD3	1.41403	3.03697	18.3974	4.3695e-58	3.0387e-56	121.414
FCGR1A	1.24639	1.64088	18.3883	4.83141e-58	3.3478e-56	121.314
C1QC	1.91463	7.57659	18.3742	5.64104e-58	3.88079e-56	121.16
CSF2RB	1.65654	3.46004	18.328	9.36402e-58	6.41904e-56	120.655
HLA-DMA	1.73024	5.72179	18.2939	1.36263e-57	9.30761e-56	120.282
ALOX5AP	1.38351	4.43635	18.2569	2.04674e-57	1.39309e-55	119.877
SKAP1	1.49157	2.08425	18.152	6.46609e-57	4.35474e-55	118.731
CD69	1.42486	2.25548	18.1376	7.57129e-57	5.08124e-55	118.574
LCP1	1.78741	6.00117	18.1349	7.7994e-57	5.21609e-55	118.545
CD79B	1.55848	2.32398	18.1144	9.76767e-57	6.48722e-55	118.321
HLA-DRB1	1.96507	9.29853	18.0948	1.21128e-56	8.01698e-55	118.106
ENPP2	1.49225	2.69228	18.0874	1.31304e-56	8.63099e-55	118.026
ARHGAP45	1.02271	4.22042	18.0233	2.65036e-56	1.73031e-54	117.327
LAX1	1.42552	1.5285	17.9979	3.50023e-56	2.2774e-54	117.05
SPATA13	1.10404	2.10694	17.9699	4.75474e-56	3.08319e-54	116.745
PILRA	1.39037	2.98877	17.9189	8.30831e-56	5.36935e-54	116.189
PLXNC1	1.37618	2.60005	17.8803	1.26687e-55	8.13252e-54	115.769
SRGN	1.54707	6.98662	17.8666	1.47181e-55	9.41664e-54	115.62
GYPC	1.37712	3.21854	17.8644	1.50723e-55	9.61121e-54	115.596
LAG3	1.785	3.0202	17.8463	1.83759e-55	1.1679e-53	115.399
MS4A7	1.43355	3.05862	17.7959	3.18683e-55	1.99895e-53	114.851
SEPTIN6	1.13565	3.7232	17.7644	4.49454e-55	2.80092e-53	114.509
GGTA1	1.0916	1.70044	17.7446	5.57879e-55	3.46535e-53	114.293
ARHGAP25	1.09052	3.15269	17.7398	5.88348e-55	3.64283e-53	114.24
EBI3	1.33317	2.44258	17.7323	6.38391e-55	3.93996e-53	114.159
FASLG	1.31385	1.35814	17.7269	6.76928e-55	4.15111e-53	114.101
LILRB2	1.39428	2.62086	17.7183	7.43928e-55	4.54744e-53	114.007
PTPN7	1.48039	2.68291	17.7054	8.55702e-55	5.21408e-53	113.868
GIMAP8	1.20071	2.69647	17.6863	1.05447e-54	6.4049e-53	113.66
GPR34	1.35227	2.41385	17.6635	1.35108e-54	8.18061e-53	113.413
SIGLEC1	1.4738	2.37237	17.6182	2.2143e-54	1.33652e-52	112.921
HSH2D	1.43525	2.51066	17.6168	2.24996e-54	1.35379e-52	112.905
GPR183	1.51393	4.17412	17.6047	2.56657e-54	1.53946e-52	112.774
THEMIS2	1.15919	4.13024	17.5566	4.33403e-54	2.58346e-52	112.252
CLEC10A	1.52758	2.22392	17.505	7.59425e-54	4.49889e-52	111.694
KCNA3	1.05142	0.8656	17.5021	7.84477e-54	4.633e-52	111.662
PLA2G2D	1.7661	1.26608	17.4811	9.8512e-54	5.78238e-52	111.435
CD86	1.22075	3.49168	17.429	1.7366e-53	1.01007e-51	110.871
LPXN	1.33943	4.19239	17.4001	2.3772e-53	1.37849e-51	110.558
LILRA4	1.12075	0.970478	17.3995	2.39395e-53	1.38402e-51	110.551
PTPRJ	1.14177	2.8054	17.3369	4.72337e-53	2.72253e-51	109.875
TNFRSF4	1.27197	3.1301	17.3277	5.22026e-53	2.99993e-51	109.775
LGALS2	1.4684	2.99402	17.316	5.92523e-53	3.39489e-51	109.649
JAML	1.25638	2.14861	17.2779	8.96245e-53	5.1198e-51	109.237
GALM	1.21624	3.38946	17.2662	1.0171e-52	5.79294e-51	109.111
C1QB	1.95026	7.40364	17.1867	2.40817e-52	1.35948e-50	108.253
LYZ	2.50546	7.19035	17.183	2.50761e-52	1.41147e-50	108.213
CCL4	1.54935	3.56216	17.1825	2.52062e-52	1.41464e-50	108.208
HAPLN3	1.20801	4.85032	17.181	2.56173e-52	1.43352e-50	108.192
PLA2G7	1.50384	3.62148	17.1261	4.64192e-52	2.58252e-50	107.6
THEMIS	1.02697	0.958215	17.1232	4.78948e-52	2.65692e-50	107.569
HCLS1	1.50448	4.43467	17.0796	7.67885e-52	4.24749e-50	107.099
LIMD2	1.20926	3.71417	17.0372	1.21378e-51	6.6946e-50	106.643
STAT5A	1.02178	4.35631	16.9229	4.17102e-51	2.28739e-49	105.415
C2	1.24643	3.38704	16.901	5.28574e-51	2.89044e-49	105.179
ATP2A3	1.3799	3.78035	16.875	6.99191e-51	3.81258e-49	104.9
TLR1	1.29655	2.36958	16.8306	1.12917e-50	6.12238e-49	104.423
CERKL	1.03557	1.95126	16.8074	1.44873e-50	7.83295e-49	104.175
C1QA	1.85253	7.52482	16.7814	1.918e-50	1.03121e-48	103.896
PRF1	1.73039	3.85464	16.7169	3.83623e-50	2.05105e-48	103.206
FCGR3A	1.84681	4.97268	16.679	5.7698e-50	3.06774e-48	102.8
HNMT	1.13845	2.26703	16.667	6.56306e-50	3.47028e-48	102.672
ADGRG5	1.05201	1.24165	16.6194	1.09413e-49	5.76941e-48	102.163
HCK	1.39389	4.434	16.6145	1.15341e-49	6.06535e-48	102.11
OTULINL	1.00375	2.55147	16.5905	1.49167e-49	7.82269e-48	101.854
DOK1	1.07849	3.07104	16.5412	2.53226e-49	1.31747e-47	101.328
NR1H3	1.11245	3.2146	16.527	2.9484e-49	1.5295e-47	101.176
ITGAX	1.30394	3.01669	16.4643	5.77269e-49	2.9547e-47	100.508
NFATC2	1.2104	2.42755	16.4552	6.36728e-49	3.25036e-47	100.41
GBP4	1.9955	4.33163	16.418	9.47938e-49	4.80072e-47	100.014
CD300C	1.12022	2.00296	16.3484	1.99489e-48	1.00236e-46	99.2736
HLA-DRB5	1.94097	7.45844	16.3117	2.95188e-48	1.47933e-46	98.8837
APOBEC3D	1.33269	2.67891	16.3025	3.25704e-48	1.62801e-46	98.7858
CD72	1.09442	1.61965	16.3003	3.33375e-48	1.66203e-46	98.7626
PIM2	1.50972	4.85906	16.2854	3.90898e-48	1.93873e-46	98.6042
MS4A4A	1.49069	3.04219	16.2794	4.16677e-48	2.06126e-46	98.5406
STAB1	1.18697	3.79333	16.2475	5.85719e-48	2.86793e-46	98.2018
SP140	1.1656	1.65636	16.2459	5.96233e-48	2.91198e-46	98.184
GZMH	1.99725	3.08528	16.2403	6.32364e-48	3.08061e-46	98.1255
KLHL6	1.05047	1.84607	16.2256	7.39723e-48	3.59449e-46	97.9695
ST8SIA4	1.05184	2.14813	16.2128	8.48167e-48	4.11104e-46	97.8333
IL3RA	1.02758	3.6954	16.0249	6.26464e-47	3.01362e-45	95.8435
CCL19	2.62806	4.30365	15.9893	9.14284e-47	4.38719e-45	95.4673
CYFIP2	1.21465	2.21969	15.9781	1.02979e-46	4.92915e-45	95.3489
RIPOR2	1.07412	1.55885	15.903	2.28227e-46	1.07896e-44	94.5571
ITGAM	1.44557	2.66752	15.9013	2.32473e-46	1.09633e-44	94.5387
N4BP2L1	1.01348	1.94295	15.8853	2.75314e-46	1.29519e-44	94.3704
ANXA6	1.37092	5.29414	15.8775	2.98986e-46	1.40312e-44	94.2884
C16orf54	1.43342	2.40179	15.8554	3.77978e-46	1.76519e-44	94.0551
TENT5C	1.75162	2.95813	15.8349	4.69626e-46	2.18787e-44	93.8391
CXCL13	2.09437	5.08939	15.7296	1.4294e-45	6.56364e-44	92.7316
SYT11	1.14134	2.75259	15.7024	1.9042e-45	8.70218e-44	92.4462
HK3	1.42439	2.36573	15.6912	2.14446e-45	9.77689e-44	92.328
GNG2	1.11898	2.60381	15.6438	3.53496e-45	1.59647e-43	91.8307
CALHM6	1.65626	3.95381	15.615	4.78378e-45	2.1554e-43	91.5297
EOMES	1.04276	1.30233	15.614	4.83483e-45	2.1733e-43	91.5192
TLR4	1.2872	2.28501	15.5969	5.78833e-45	2.59582e-43	91.3401
VASH1	1.09861	3.11938	15.5881	6.35312e-45	2.84246e-43	91.2475
SLAMF7	1.48815	3.68053	15.5555	8.95604e-45	3.98845e-43	90.9058
RAB42	1.35657	2.16076	15.545	9.99517e-45	4.44091e-43	90.7966
GZMA	2.00486	4.46386	15.504	1.53905e-44	6.82229e-43	90.3672
CD14	1.34194	6.62046	15.4406	2.99486e-44	1.31842e-42	89.7049
CYP27A1	1.80862	3.51279	15.3754	5.93208e-44	2.59363e-42	89.0249
HLA-DQB1	1.80552	5.78756	15.3276	9.78662e-44	4.25951e-42	88.5269
KCNAB2	1.01493	2.97277	15.2301	2.70994e-43	1.1715e-41	87.5137
ZBP1	1.19386	1.73739	15.2233	2.9102e-43	1.25524e-41	87.4428
FYN	1.03659	3.58437	15.2164	3.12836e-43	1.34331e-41	87.3709
NCF1	1.00359	1.78712	15.105	9.99192e-43	4.26189e-41	86.2157
CTSO	1.18056	4.48442	15.1013	1.039e-42	4.42183e-41	86.1768
SAMHD1	1.29338	6.01821	15.0531	1.71485e-42	7.24997e-41	85.6784
ZNF683	1.35842	1.57096	14.9883	3.36278e-42	1.40316e-40	85.0086
RNASE2	1.01	1.53472	14.9604	4.493e-42	1.86664e-40	84.7204
FCMR	1.14376	3.1755	14.9453	5.25115e-42	2.17221e-40	84.5653
SIGLEC14	1.19774	1.65863	14.911	7.49899e-42	3.08213e-40	84.2109
UBA7	1.18395	4.69482	14.8783	1.05119e-41	4.30205e-40	83.875
PIK3AP1	1.45149	2.98753	14.844	1.4991e-41	6.12208e-40	83.5219
IQGAP2	1.15486	1.96287	14.832	1.69847e-41	6.90688e-40	83.3977
CYRIA	1.01592	2.79111	14.8176	1.97078e-41	7.99728e-40	83.2498
CLIC2	1.22283	3.42163	14.7853	2.75068e-41	1.11151e-39	82.9182
IRF1	1.24921	5.26085	14.7475	4.06574e-41	1.63945e-39	82.5296
PLEKHO1	1.02424	4.18758	14.7113	5.90511e-41	2.36624e-39	82.1584
PECAM1	1.14015	5.07562	14.6588	1.01374e-40	4.02851e-39	81.621
TNFSF4	1.26404	1.99105	14.6392	1.24056e-40	4.90954e-39	81.4202
RGS1	1.49043	4.69096	14.6198	1.51496e-40	5.98314e-39	81.2215
PRKAR2B	1.17127	1.93128	14.5992	1.87231e-40	7.36415e-39	81.0108
GZMB	1.70359	4.2906	14.4607	7.7542e-40	3.01284e-38	79.5977
PLA1A	1.10626	1.44868	14.4262	1.10379e-39	4.26281e-38	79.2466
CCL5	1.8082	6.57606	14.4152	1.23415e-39	4.7567e-38	79.1356
MFNG	1.10607	3.23813	14.3623	2.12063e-39	8.157e-38	78.5973
IFNG	1.16077	1.21709	14.3108	3.58504e-39	1.37348e-37	78.0752
ARHGAP31	1.15489	2.83517	14.2655	5.69105e-39	2.16734e-37	77.6157
CXCL9	2.58241	5.83646	14.2401	7.36598e-39	2.79412e-37	77.3592
FCGRT	1.03783	5.34756	14.1611	1.64426e-38	6.20038e-37	76.5608
CD163	1.64629	3.77924	14.0988	3.09238e-38	1.15477e-36	75.9328
CD40	1.1853	5.0525	14.091	3.34937e-38	1.24831e-36	75.8534
SPIB	1.63508	1.15432	14.0824	3.65173e-38	1.35836e-36	75.7675
SH2B3	1.04737	4.05544	14.081	3.70424e-38	1.37523e-36	75.7533
JAK2	1.09163	3.32735	14.0602	4.57238e-38	1.69425e-36	75.544
LAP3	1.04322	6.67975	14.0482	5.16241e-38	1.9092e-36	75.4233
ADAM28	1.23111	1.6836	14.0432	5.43148e-38	2.00484e-36	75.3728
FGD5	1.04128	2.48342	14.0343	5.94227e-38	2.18917e-36	75.2835
BTN3A1	1.06036	4.2012	14.0246	6.55363e-38	2.40978e-36	75.1861
FYB1	1.6017	3.69185	14.0143	7.27614e-38	2.66523e-36	75.0821
TRANK1	1.0648	3.18452	13.9877	9.52018e-38	3.47396e-36	74.8149
CTSW	1.47477	3.08786	13.9443	1.4747e-37	5.35072e-36	74.3798
TMC8	1.12647	3.55399	13.9259	1.77598e-37	6.40756e-36	74.195
TCN2	1.28906	4.09303	13.9087	2.11089e-37	7.58734e-36	74.0233
DERL3	1.76364	3.47559	13.8283	4.74008e-37	1.68796e-35	73.2192
ST6GAL1	1.46774	3.3845	13.8093	5.73915e-37	2.02868e-35	73.029
RAMP3	1.08466	4.38219	13.8027	6.1318e-37	2.16349e-35	72.9633
SERPINA1	1.45247	4.34532	13.7783	7.83225e-37	2.74831e-35	72.72
TCL1A	1.13744	0.884656	13.7645	8.99966e-37	3.15218e-35	72.5819
DRAM1	1.01482	4.42256	13.6667	2.39713e-36	8.2902e-35	71.6081
CD79A	2.25501	3.55408	13.6654	2.42752e-36	8.3802e-35	71.5956
PAQR8	1.02568	2.30155	13.5982	4.74722e-36	1.63002e-34	70.929
IRAG2	1.21194	1.66538	13.5634	6.71791e-36	2.29437e-34	70.5839
BCL2	1.24118	2.21462	13.4857	1.45621e-35	4.92955e-34	69.815
EMILIN2	1.00501	3.51004	13.4434	2.21453e-35	7.47023e-34	69.3984
APOL3	1.32014	4.24445	13.3977	3.48399e-35	1.16704e-33	68.9481
TNFRSF17	1.45221	1.59995	13.3666	4.74408e-35	1.58362e-33	68.6413
MSR1	1.24405	2.45854	13.3602	5.05162e-35	1.68335e-33	68.5789
SLC15A3	1.1531	4.55759	13.3476	5.7242e-35	1.90417e-33	68.4546
IDO1	2.30823	4.1962	13.325	7.15773e-35	2.37281e-33	68.2326
FAM107B	1.03193	3.86956	13.3185	7.62823e-35	2.52442e-33	68.1693
CCL2	1.43371	4.70656	13.2723	1.20442e-34	3.97893e-33	67.7154
ARHGAP4	1.39034	3.80237	13.2356	1.72866e-34	5.6621e-33	67.3564
KCNJ5	1.07511	1.32075	13.2038	2.3654e-34	7.72135e-33	67.0448
APOC1	1.85009	5.1734	13.1616	3.58205e-34	1.16138e-32	66.6325
RENBP	1.11929	3.36999	13.1549	3.82671e-34	1.23861e-32	66.5668
ITGA4	1.15015	2.01411	13.075	8.37646e-34	2.67073e-32	65.7884
FAS	1.04759	4.0672	13.0459	1.11404e-33	3.53435e-32	65.5051
MS4A1	1.33007	1.07499	13.0196	1.44079e-33	4.54843e-32	65.2496
VSIG4	1.55846	3.42872	12.9154	3.98055e-33	1.25045e-31	64.24
S1PR4	1.17423	2.77105	12.913	4.07617e-33	1.2784e-31	64.2165
CPVL	1.21485	3.91516	12.8929	4.95656e-33	1.54693e-31	64.0222
HLA-DQB2	1.68764	4.72297	12.8791	5.67036e-33	1.76683e-31	63.8885
ICAM1	1.35266	5.96545	12.8602	6.81324e-33	2.11266e-31	63.7061
ID2	1.12621	5.07648	12.7973	1.254e-32	3.88215e-31	63.1002
HAAO	1.07111	1.96118	12.7875	1.37905e-32	4.26238e-31	63.0057
JCHAIN	2.67342	6.05407	12.7725	1.59467e-32	4.92092e-31	62.8614
CD200	1.3382	2.86488	12.7442	2.09753e-32	6.45191e-31	62.5892
CCL18	1.89188	5.30883	12.7338	2.31969e-32	7.12385e-31	62.4892
PTGDS	1.64676	3.67259	12.7236	2.56018e-32	7.83732e-31	62.3912
MZB1	2.09246	3.68742	12.7046	3.07603e-32	9.37165e-31	62.2089
CD19	1.11456	1.1083	12.6846	3.72952e-32	1.13266e-30	62.0176
ADAM19	1.35153	3.86226	12.6579	4.82588e-32	1.45695e-30	61.7616
CD209	1.20073	2.36039	12.5887	9.39343e-32	2.79531e-30	61.1001
C5AR1	1.16039	3.71763	12.5593	1.24631e-31	3.67461e-30	60.8193
S100B	1.24515	3.70091	12.5318	1.623e-31	4.756e-30	60.5571
DPT	1.71247	3.85966	12.5218	1.78683e-31	5.21222e-30	60.4615
BCL2A1	1.20996	3.79441	12.5186	1.84183e-31	5.36449e-30	60.4314
ENPP4	1.09857	1.67362	12.5	2.20109e-31	6.3722e-30	60.2545
CADPS2	1.0711	2.51542	12.4995	2.21252e-31	6.39565e-30	60.2493
ARHGAP26	1.02325	2.4442	12.4785	2.70412e-31	7.79323e-30	60.0501
IL32	1.26841	6.13717	12.4617	3.17525e-31	9.09638e-30	59.8906
A2M	1.15943	6.50031	12.3772	7.11611e-31	2.02051e-29	59.0893
FCGR2A	1.11365	4.04103	12.3703	7.59823e-31	2.15422e-29	59.0242
PARM1	1.54826	3.08845	12.3679	7.77709e-31	2.20167e-29	59.0011
SH3BP5	1.02988	2.28098	12.3629	8.15341e-31	2.30481e-29	58.9542
PRELP	1.6744	2.7449	12.3474	9.45341e-31	2.66054e-29	58.8073
ABI3BP	1.22151	1.5705	12.2215	3.12402e-30	8.72815e-29	57.6205
CD1E	1.03393	1.50356	12.2084	3.53696e-30	9.83891e-29	57.4972
SERPING1	1.28379	7.15498	12.1992	3.85908e-30	1.06885e-28	57.4107
ACSL5	1.27022	3.96765	12.1757	4.8166e-30	1.3283e-28	57.1907
APOL6	1.12477	4.90164	12.158	5.6966e-30	1.56648e-28	57.0241
CCL4L2	1.21387	2.93091	12.1058	9.31581e-30	2.53988e-28	56.5358
POU2AF1	1.41588	2.21424	12.0987	9.96056e-30	2.71182e-28	56.4694
SLFN11	1.08656	3.76235	12.0853	1.12981e-29	3.07161e-28	56.3443
RUNX3	1.10921	4.68428	12.0527	1.53537e-29	4.15068e-28	56.0398
SLC40A1	1.34625	4.54405	12.0345	1.82266e-29	4.92041e-28	55.8696
IGLL5	2.50373	4.65653	12.0198	2.09121e-29	5.63746e-28	55.7331
FRZB	1.12669	1.88154	12.0103	2.28547e-29	6.1525e-28	55.645
RNF150	1.10796	1.19948	12.0067	2.36436e-29	6.35596e-28	55.6113
HSD11B1	1.06859	1.83214	11.9804	3.02549e-29	8.1105e-28	55.3666
APOE	1.62236	7.04992	11.9727	3.25232e-29	8.70642e-28	55.2948
FPR1	1.11697	2.9075	11.9717	3.28392e-29	8.77876e-28	55.2852
CMTM7	1.01264	3.22036	11.9105	5.8204e-29	1.54518e-27	54.7171
FOLR2	1.31254	3.71678	11.8931	6.84752e-29	1.81535e-27	54.5558
SELP	1.29744	2.06653	11.8372	1.15205e-28	3.02496e-27	54.0395
CXCL12	1.44442	3.56716	11.833	1.19797e-28	3.14125e-27	54.0007
PODN	1.44331	2.56319	11.8081	1.51094e-28	3.9457e-27	53.7704
PDE4B	1.09424	2.67128	11.7904	1.78021e-28	4.62374e-27	53.6077
PLAAT4	1.44687	5.85842	11.7365	2.93459e-28	7.52024e-27	53.1116
C3	1.5483	5.73896	11.7205	3.40324e-28	8.70957e-27	52.9646
HLA-DQA2	1.78568	4.80272	11.7137	3.62494e-28	9.25228e-27	52.902
FBLN5	1.14892	3.46165	11.7117	3.6934e-28	9.40472e-27	52.8834
GBP2	1.04404	5.42644	11.71	3.75094e-28	9.53583e-27	52.8681
RAI2	1.08314	2.24687	11.6981	4.18881e-28	1.05819e-26	52.7585
GBP5	1.83765	4.16674	11.6981	4.18997e-28	1.05819e-26	52.7583
ETV7	1.25169	4.08151	11.6717	5.348e-28	1.34007e-26	52.5161
CXCL10	2.39941	6.83388	11.663	5.79237e-28	1.44953e-26	52.4369
DAB2	1.0921	3.76878	11.6296	7.88373e-28	1.96011e-26	52.1311
MEI1	1.31456	1.60775	11.6086	9.56519e-28	2.36896e-26	51.9393
EPB41L2	1.03757	3.50609	11.5668	1.40572e-27	3.45915e-26	51.5573
CD1C	1.00918	2.03586	11.5576	1.52873e-27	3.74744e-26	51.474
LSP1	1.08986	5.32347	11.5039	2.50245e-27	6.05701e-26	50.9851
PAPSS2	1.15786	3.6501	11.4991	2.61468e-27	6.32068e-26	50.9416
LZTS1	1.02925	2.50014	11.446	4.25025e-27	1.0172e-25	50.4596
PLPP3	1.14342	4.27159	11.4052	6.16884e-27	1.45819e-25	50.0901
CX3CL1	1.59436	4.40897	11.3864	7.31937e-27	1.7259e-25	49.9205
SAMD9L	1.19288	4.04633	11.3408	1.10805e-26	2.60317e-25	49.5092
CCL22	1.11528	3.48491	11.2042	3.81755e-26	8.77534e-25	48.2823
GUCY1B1	1.08774	3.16395	11.1913	4.28648e-26	9.82971e-25	48.1675
CYP1B1	1.52832	2.64963	11.1762	4.91446e-26	1.12295e-24	48.0319
RGS16	1.06711	3.77817	11.1546	5.96976e-26	1.35602e-24	47.839
NFE2L3	1.17593	4.26206	11.1477	6.34766e-26	1.43845e-24	47.7781
VIM	1.05216	8.25783	11.1448	6.51688e-26	1.47159e-24	47.752
PRRX1	1.32753	4.5223	11.1053	9.29206e-26	2.07627e-24	47.4002
TRIM22	1.2227	5.23311	11.0847	1.11846e-25	2.49334e-24	47.2164
SDS	1.13033	2.77249	11.0727	1.24515e-25	2.76935e-24	47.11
SECTM1	1.13593	5.22269	11.0125	2.13448e-25	4.70371e-24	46.5757
TNS3	1.04169	4.27384	11.0079	2.22319e-25	4.88796e-24	46.5353
MERTK	1.091	2.69106	10.9564	3.51974e-25	7.67704e-24	46.0798
GMPR	1.08812	2.8391	10.9443	3.91879e-25	8.51838e-24	45.9733
BHLHE41	1.23516	3.44799	10.889	6.40803e-25	1.38353e-23	45.4858
RNASE1	1.02235	6.92877	10.8736	7.34026e-25	1.58124e-23	45.3512
CCL8	1.12849	2.39738	10.8206	1.17401e-24	2.51495e-23	44.8857
SLC12A7	1.19597	4.58499	10.8023	1.37972e-24	2.94575e-23	44.7257
ADRA2A	1.20149	1.89421	10.7974	1.44126e-24	3.07033e-23	44.6824
BIRC3	1.30269	3.83358	10.7866	1.58482e-24	3.36867e-23	44.5883
CCL3	1.0634	3.64145	10.7849	1.60823e-24	3.41465e-23	44.5738
SERPINF1	1.27889	6.44911	10.765	1.91653e-24	4.04686e-23	44.3999
TNS1	1.08499	3.91744	10.7068	3.19802e-24	6.7085e-23	43.8925
KIT	1.00983	1.97216	10.6961	3.51512e-24	7.3576e-23	43.7988
MGAT3	1.28605	1.71095	10.5995	8.18577e-24	1.67682e-22	42.9612
TSPAN33	1.00204	3.88662	10.5946	8.54479e-24	1.74663e-22	42.9186
TMEM119	1.36215	3.29223	10.571	1.04956e-23	2.13177e-22	42.7149
PKDCC	1.35038	1.81067	10.5663	1.09327e-23	2.21119e-22	42.6745
TMEM150C	1.0856	2.35548	10.5233	1.58978e-23	3.17857e-22	42.3035
ELN	1.58483	3.13778	10.5225	1.60081e-23	3.19396e-22	42.2966
SIGLEC12	1.03841	1.5595	10.5148	1.71131e-23	3.40383e-22	42.2305
MFAP4	1.57099	4.35035	10.4991	1.9602e-23	3.88679e-22	42.096
APOL4	1.10794	3.49101	10.4815	2.28428e-23	4.52471e-22	41.9444
PSMB9	1.06129	6.29729	10.4499	3.00173e-23	5.9032e-22	41.6738
CHRDL1	1.1885	1.22232	10.3946	4.84251e-23	9.43139e-22	41.2001
FMOD	1.13707	5.48419	10.3287	8.53397e-23	1.64129e-21	40.6389
COLEC12	1.11321	2.53819	10.3267	8.68487e-23	1.66864e-21	40.6215
CMPK2	1.20333	3.82154	10.3013	1.08001e-22	2.06882e-21	40.4056
FBP1	1.43959	3.70521	10.1967	2.63952e-22	4.95239e-21	39.5207
IL27RA	1.02951	4.57346	10.1845	2.92839e-22	5.47831e-21	39.4178
TGFB3	1.04686	4.39688	10.1394	4.29702e-22	7.94576e-21	39.0381
PDGFRL	1.24617	2.79827	10.0809	7.05451e-22	1.28834e-20	38.5473
GNLY	1.33745	3.9484	10.0795	7.13626e-22	1.30203e-20	38.5359
CHI3L1	1.61635	4.9463	10.0319	1.0667e-21	1.92311e-20	38.138
FBLN1	1.07146	6.10184	9.97081	1.78357e-21	3.17567e-20	37.6291
PTGIS	1.15817	1.52768	9.94941	2.13424e-21	3.78252e-20	37.4515
SVIP	1.04056	1.90351	9.90395	3.12289e-21	5.47905e-20	37.0747
FXYD6	1.13341	2.0601	9.89324	3.41523e-21	5.95927e-20	36.9862
GPR15	1.06209	1.41752	9.87757	3.89273e-21	6.77398e-20	36.8566
RGS5	1.09252	3.83831	9.87224	4.06959e-21	7.06253e-20	36.8127
IL34	1.08286	2.79707	9.82044	6.26504e-21	1.07463e-19	36.3857
OLFML2B	1.16595	5.00926	9.79121	7.98621e-21	1.36134e-19	36.1455
CD274	1.13807	3.33238	9.78159	8.64941e-21	1.47048e-19	36.0666
IGHV3OR16-17	1.19597	1.23566	9.75851	1.0472e-20	1.76936e-19	35.8774
ACKR1	1.37445	3.17249	9.74496	1.17151e-20	1.96728e-19	35.7664
PADI2	1.36964	2.58652	9.73707	1.25049e-20	2.09441e-19	35.7019
IL7R	1.10524	4.30208	9.72231	1.41272e-20	2.3579e-19	35.5812
OLFML3	1.13758	4.69719	9.70721	1.60023e-20	2.6616e-19	35.4579
CCL13	1.21987	3.32428	9.69787	1.7283e-20	2.86468e-19	35.3817
TCIM	1.36552	4.1839	9.69723	1.73747e-20	2.87739e-19	35.3765
PDCD1LG2	1.00852	3.02298	9.68857	1.86608e-20	3.08771e-19	35.3058
MMP12	1.39534	6.10224	9.63134	2.98745e-20	4.90515e-19	34.8403
MGP	1.31538	5.02726	9.57198	4.858e-20	7.91549e-19	34.3594
AXL	1.01256	4.82465	9.56713	5.05459e-20	8.22883e-19	34.3202
MEF2C	1.07976	2.48423	9.56592	5.10493e-20	8.28968e-19	34.3104
CXCL11	1.95532	4.27778	9.5279	6.96136e-20	1.12472e-18	34.0036
PI16	1.21753	1.30152	9.51534	7.71135e-20	1.24171e-18	33.9025
DEPP1	1.06449	5.11827	9.51041	8.0268e-20	1.29034e-18	33.8628
GBP1	1.19624	6.22154	9.45528	1.25607e-19	1.99578e-18	33.42
MRC1	1.13146	3.08937	9.40074	1.95288e-19	3.08e-18	32.9837
LAMP3	1.0777	5.34573	9.34489	3.0629e-19	4.77186e-18	32.5387
THBS4	1.85908	3.24434	9.32786	3.51224e-19	5.44979e-18	32.4034
CHIT1	1.33041	1.60651	9.319	3.77104e-19	5.8325e-18	32.3331
EPSTI1	1.06994	4.71935	9.31082	4.02694e-19	6.217e-18	32.2682
RARRES1	1.35877	3.56786	9.29476	4.58036e-19	7.022e-18	32.1409
APLNR	1.0028	3.37206	9.28842	4.81887e-19	7.37587e-18	32.0908
PLAC8	1.44175	2.46584	9.21946	8.36011e-19	1.2635e-17	31.5462
PDGFRA	1.00414	2.87525	9.20835	9.1336e-19	1.3769e-17	31.4588
CH25H	1.03188	2.97597	9.20827	9.13916e-19	1.3769e-17	31.4582
SELE	1.22761	2.51578	9.19724	9.97745e-19	1.49498e-17	31.3715
ATP6V0E2	1.00317	2.96279	9.19157	1.04377e-18	1.56151e-17	31.3269
ABCA3	1.20482	2.01126	9.1514	1.43589e-18	2.14145e-17	31.0117
METTL7A	1.07107	3.99422	9.1484	1.4705e-18	2.18797e-17	30.9882
NTN1	1.02176	3.9501	9.03027	3.73459e-18	5.42222e-17	30.0674
JSRP1	1.07569	2.28469	9.00093	4.70131e-18	6.76946e-17	29.84
RARRES2	1.19	4.89192	9.00013	4.73101e-18	6.80713e-17	29.8338
OMD	1.17836	1.97206	8.97762	5.64301e-18	8.08298e-17	29.6596
COL15A1	1.03695	4.5994	8.89088	1.10969e-17	1.55017e-16	28.9918
ITGBL1	1.0033	1.57427	8.85363	1.48153e-17	2.04579e-16	28.7064
SYNPO2	1.47007	2.68782	8.83625	1.69491e-17	2.32758e-16	28.5736
MDK	1.06839	7.05018	8.7693	2.8411e-17	3.83758e-16	28.0636
CTSK	1.11242	6.81941	8.70442	4.67438e-17	6.20042e-16	27.5721
CCL21	1.64976	5.3926	8.69824	4.90049e-17	6.4869e-16	27.5255
CCDC80	1.06856	4.03353	8.6636	6.38518e-17	8.38284e-16	27.2643
FAM171A1	1.064	3.03474	8.62418	8.62134e-17	1.12417e-15	26.968
PKIA	1.07972	2.45781	8.6072	9.80852e-17	1.26949e-15	26.8407
FBN1	1.20681	4.26806	8.59903	1.04363e-16	1.3471e-15	26.7795
TXNIP	1.01184	7.59826	8.56672	1.33314e-16	1.70361e-15	26.5379
CD70	1.06841	2.44768	8.55636	1.44172e-16	1.83626e-15	26.4607
APOD	1.32931	3.74263	8.55232	1.48653e-16	1.89082e-15	26.4305
IGFBP5	1.32497	6.23747	8.5202	1.89425e-16	2.38885e-15	26.1914
IFIT2	1.11918	4.38288	8.50646	2.1009e-16	2.63559e-15	26.0892
SMOC2	1.01353	2.83267	8.41338	4.2225e-16	5.13929e-15	25.4008
SHISA2	1.29097	3.22701	8.39749	4.75411e-16	5.75713e-15	25.2838
NUP210	1.15851	4.27775	8.36688	5.97153e-16	7.17705e-15	25.059
CHI3L2	1.05773	2.69939	8.34871	6.83521e-16	8.14876e-15	24.9258
EMILIN1	1.09289	5.02901	8.33484	7.57683e-16	9.00494e-15	24.8243
IFI44L	1.13304	3.55482	8.31029	9.08851e-16	1.07351e-14	24.6449
CD8B2	1.04642	0.70206	8.2583	1.33424e-15	1.55397e-14	24.2664
GABRP	1.64155	2.33521	8.20027	2.04396e-15	2.35768e-14	23.8461
KLK8	-1.56368	5.52916	-8.16798	2.589e-15	2.96499e-14	23.6131
SFRP4	1.68974	3.6025	8.14482	3.06609e-15	3.4864e-14	23.4465
FBLN2	1.08098	5.8016	8.134	3.31778e-15	3.75805e-14	23.3688
BATF2	1.16235	3.418	8.07249	5.18736e-15	5.7921e-14	22.9285
F13A1	1.19855	3.91289	8.05794	5.76387e-15	6.39859e-14	22.8247
KRT17	-1.0749	12.9071	-7.97134	1.07601e-14	1.16093e-13	22.2099
SLC7A2	1.02967	2.25548	7.93564	1.38974e-14	1.4811e-13	21.9579
CPA3	1.02874	3.56196	7.84674	2.61824e-14	2.7194e-13	21.3344
IFIT3	1.14579	6.39459	7.83142	2.91846e-14	3.01653e-13	21.2276
COMP	1.44194	3.20159	7.77131	4.46237e-14	4.51506e-13	20.8097
ISLR	1.1279	5.80488	7.70967	6.87932e-14	6.83446e-13	20.3839
ASPN	1.26009	4.71918	7.70578	7.06964e-14	7.01265e-13	20.357
GDPD2	-1.26261	2.83204	-7.69577	7.58231e-14	7.47482e-13	20.2882
ADAMTS2	1.01262	4.78197	7.69415	7.6684e-14	7.55169e-13	20.2771
FGFBP1	-1.19132	8.96173	-7.61725	1.3101e-13	1.25731e-12	19.7503
CYP4X1	1.19049	2.54835	7.59707	1.50674e-13	1.43597e-12	19.6128
EYA2	1.29631	3.07519	7.58027	1.69242e-13	1.60575e-12	19.4985
GAST	-1.20125	2.90537	-7.53283	2.34735e-13	2.19566e-12	19.1769
MXRA5	1.09721	5.29591	7.52177	2.53274e-13	2.36562e-12	19.1022
MMP9	1.12088	7.14296	7.51839	2.59223e-13	2.41648e-12	19.0794
PTHLH	-1.28865	6.87656	-7.50828	2.77862e-13	2.58395e-12	19.0111
RSAD2	1.09633	4.6348	7.49719	2.99812e-13	2.77598e-12	18.9364
LRRC15	1.27225	3.67893	7.44901	4.16772e-13	3.79664e-12	18.6127
PLA2G2A	1.36477	2.315	7.42279	4.98258e-13	4.49627e-12	18.4372
KHDC1L	-1.08747	2.47398	-7.41464	5.26672e-13	4.74153e-12	18.3827
ERAP2	1.20187	3.81434	7.39925	5.84691e-13	5.24174e-12	18.2801
OLFM1	1.18107	3.06593	7.35178	8.062e-13	7.15074e-12	17.9645
VCAN	1.11907	4.32936	7.34245	8.58638e-13	7.6018e-12	17.9026
FNDC1	1.13954	3.2651	7.30287	1.12072e-12	9.79556e-12	17.641
PDLIM3	1.20555	3.123	7.28911	1.22919e-12	1.07095e-11	17.5502
FAM25A	-1.74767	5.40016	-7.25218	1.57384e-12	1.36012e-11	17.3076
PTN	1.31429	4.05121	7.24409	1.6612e-12	1.43304e-11	17.2545
SULF1	1.08588	4.92238	7.22318	1.9098e-12	1.63866e-11	17.1176
NGFR	1.03023	4.21083	7.09481	4.46385e-12	3.66307e-11	16.2844
KLK11	-1.26364	5.62526	-7.04654	6.12386e-12	4.96164e-11	15.9743
GJB6	-1.38135	7.89864	-7.01444	7.55015e-12	6.05843e-11	15.769
KLHDC7B	1.20871	3.83834	6.9925	8.70742e-12	6.92051e-11	15.6291
SPRR1B	-1.52785	11.2804	-6.98832	8.94731e-12	7.10234e-11	15.6025
SPRR4	-1.49338	3.79049	-6.91099	1.47469e-11	1.14457e-10	15.1127
PRR9	-1.5472	2.83208	-6.90194	1.56309e-11	1.21073e-10	15.0556
KLK10	-1.36338	7.15075	-6.76107	3.83735e-11	2.84799e-10	14.1757
DMKN	-1.12519	6.34397	-6.70132	5.5918e-11	4.07321e-10	13.8071
S100A12	-1.34432	5.87434	-6.63902	8.25701e-11	5.91804e-10	13.4256
MMP7	1.27797	4.74067	6.63125	8.66603e-11	6.195e-10	13.3783
FDCSP	2.07112	3.91431	6.51856	1.73984e-10	1.19952e-09	12.6966
KRT14	-1.29978	13.3699	-6.40733	3.42902e-10	2.27818e-09	12.0334
FABP5	-1.03682	9.09794	-6.37486	4.17284e-10	2.74293e-09	11.8416
IL36RN	-1.22463	5.13007	-6.31551	5.96149e-10	3.82564e-09	11.4932
AREG	-1.07858	6.22516	-6.27644	7.52815e-10	4.78303e-09	11.2654
STAC3	1.09815	3.49353	6.27417	7.63077e-10	4.83862e-09	11.2521
CP	1.05563	1.92506	6.22352	1.03072e-09	6.41912e-09	10.9587
AKR1C2	-1.32164	4.86482	-6.21337	1.09453e-09	6.78784e-09	10.9001
SFRP2	1.12629	7.16388	6.19687	1.20647e-09	7.45074e-09	10.8051
COL3A1	1.06288	9.67234	6.18262	1.31212e-09	8.07206e-09	10.7232
PI3	-1.5545	11.2548	-6.10583	2.05718e-09	1.23238e-08	10.2846
IVL	-1.22558	7.76318	-6.09793	2.15399e-09	1.28615e-08	10.2398
KRTDAP	-1.79008	8.3628	-6.05273	2.7999e-09	1.64447e-08	9.98413
KRT16	-1.18777	12.0498	-6.05229	2.80699e-09	1.64813e-08	9.98166
SPRR2D	-1.36586	8.7032	-5.96616	4.6066e-09	2.61905e-08	9.49905
SPRR2B	-1.64133	5.33306	-5.90363	6.57582e-09	3.64998e-08	9.15252
SPRR2G	-1.76111	6.90315	-5.88811	7.18014e-09	3.96136e-08	9.06695
CDA	-1.04239	5.90192	-5.86416	8.21967e-09	4.50509e-08	8.93537
IL36G	-1.10495	5.6978	-5.75754	1.49253e-08	7.90059e-08	8.35518
FN1	1.07431	7.49478	5.70228	2.02609e-08	1.05077e-07	8.05814
SBSN	-1.40331	8.55851	-5.69305	2.13166e-08	1.10224e-07	8.00879
SDR9C7	-1.03371	3.98893	-5.64521	2.77101e-08	1.40743e-07	7.754
POSTN	1.05249	6.65422	5.63627	2.90949e-08	1.47309e-07	7.70664
DSG1	-1.47879	5.31889	-5.59627	3.61685e-08	1.81495e-07	7.49536
KRT6B	-1.08981	11.1419	-5.56382	4.31103e-08	2.13262e-07	7.32497
SPRR1A	-1.36221	10.8935	-5.55746	4.4616e-08	2.20087e-07	7.29165
WFDC12	-1.29479	3.53092	-5.5169	5.54895e-08	2.69979e-07	7.08008
ASPRV1	-1.21179	3.98091	-5.5056	5.89504e-08	2.85659e-07	7.0214
CST1	1.29427	3.45757	5.49622	6.19835e-08	2.99751e-07	6.97275
IGFL1	-1.26625	5.60243	-5.46009	7.51422e-08	3.58597e-07	6.78611
LTF	1.47138	2.83085	5.4093	9.83278e-08	4.6043e-07	6.52551
MYBPC1	1.23115	2.02387	5.35422	1.31303e-07	6.03213e-07	6.24542
KRT6C	-1.39042	8.96583	-5.35277	1.32305e-07	6.07526e-07	6.23806
KLK13	-1.27596	5.32228	-5.34925	1.34759e-07	6.18205e-07	6.22027
AKR1C1	-1.10554	4.21499	-5.34471	1.37997e-07	6.31739e-07	6.19728
KLK7	-1.23241	5.81127	-5.32567	1.52393e-07	6.92477e-07	6.10123
CRCT1	-1.31825	5.82336	-5.29703	1.76843e-07	7.96975e-07	5.95723
LCE3E	-1.3221	4.66065	-5.25613	2.18442e-07	9.72575e-07	5.75287
AKR1C3	-1.01673	4.70757	-5.18439	3.15385e-07	1.37361e-06	5.39782
DSC1	-1.01343	2.59825	-5.0724	5.54862e-07	2.32533e-06	4.85232
SPRR2E	-1.38506	8.91056	-5.03946	6.53871e-07	2.71301e-06	4.69393
S100A7	-1.37299	9.97692	-5.00009	7.94708e-07	3.25654e-06	4.50583
WFDC2	1.25908	4.06059	4.99795	8.03166e-07	3.28734e-06	4.49562
KLK12	-1.0891	4.03258	-4.86653	1.52569e-06	5.96295e-06	3.87765
KLK5	-1.31236	5.92472	-4.85306	1.62808e-06	6.33991e-06	3.81515
LCE3D	-1.32399	6.24776	-4.84179	1.7188e-06	6.66344e-06	3.76299
KLK14	-1.15262	3.77287	-4.79463	2.15421e-06	8.21372e-06	3.54588
ALDH1A1	1.03712	4.25433	4.64357	4.38444e-06	1.58544e-05	2.8636
SPRR2A	-1.15258	9.55853	-4.6232	4.81855e-06	1.73003e-05	2.77309
SPINK6	-1.03058	3.19889	-4.19973	3.16514e-05	9.87671e-05	0.975475
MB	1.00983	3.56386	4.03364	6.35189e-05	0.000188669	0.314272
SLURP1	-1.02104	5.29662	-3.85525	0.000130721	0.000366661	-0.368019
KRT1	-1.27182	6.36049	-3.71041	0.000230178	0.000615411	-0.900594

## Sheet: S8
Table-S8: 177 prognostic TNF-related genes using a univariate Cox regression model (p < 0.05)
gene	HR	z	pvalue	lower	upper
ZAP70	0.745214	-4.10967	3.9622e-05	0.647694	0.857417
AREG	1.19142	4.04303	5.27658e-05	1.09444	1.29701
S1PR4	0.774652	-3.63079	0.00028255	0.674908	0.889137
TNFRSF4	0.757217	-3.62133	0.000293095	0.651405	0.880217
MS4A1	0.770938	-3.55973	0.000371239	0.668056	0.889664
TMC8	0.779973	-3.55304	0.000380801	0.68006	0.894564
CD5	0.80709	-3.54664	0.000390184	0.716943	0.908572
CD6	0.778337	-3.52287	0.000426897	0.677046	0.894781
CD19	0.757163	-3.50771	0.000451981	0.648165	0.884491
NLRC3	0.719057	-3.49211	0.000479226	0.597546	0.865278
CCR4	0.774343	-3.49177	0.000479828	0.670797	0.893874
GZMM	0.804757	-3.43	0.000603589	0.710821	0.911108
CCR7	0.82141	-3.39726	0.000680638	0.733276	0.920137
TBC1D10C	0.787184	-3.37587	0.000735832	0.685078	0.904508
KCNA3	0.697458	-3.36475	0.000766142	0.565415	0.860337
FDCSP	0.924954	-3.32646	0.000879562	0.883401	0.968461
ARHGAP4	0.826572	-3.31416	0.000919175	0.738518	0.925124
CD79A	0.88562	-3.26744	0.00108525	0.823387	0.952557
P2RY8	0.78651	-3.23743	0.0012061	0.680084	0.90959
SPOCK2	0.836247	-3.21738	0.00129369	0.749932	0.932496
SEPTIN1	0.78078	-3.16529	0.0015493	0.669856	0.910071
CLEC2D	0.753849	-3.16234	0.00156509	0.632743	0.898135
FRZB	0.791018	-3.15851	0.0015858	0.683923	0.914882
SPINK6	0.905742	-3.13481	0.00171964	0.851378	0.963577
LIMD2	0.792744	-3.11986	0.00180937	0.685119	0.917276
WDFY4	0.780859	-3.06889	0.00214854	0.666751	0.914496
CD28	0.758419	-3.05387	0.00225908	0.63509	0.905697
CD8B2	0.756026	-3.04875	0.00229794	0.631613	0.904945
IRF4	0.810269	-3.02739	0.00246672	0.707091	0.928504
UBASH3A	0.766011	-3.02685	0.00247115	0.644576	0.910324
CD79B	0.823055	-3.01646	0.00255749	0.725234	0.93407
PPP1R16B	0.810164	-3.01554	0.0025652	0.706561	0.928959
CTLA4	0.810966	-3.01047	0.00260846	0.707553	0.929494
IL16	0.779642	-3.00796	0.00263009	0.662911	0.916929
CD27	0.856459	-2.97325	0.00294668	0.773298	0.948563
TCL1A	0.77712	-2.96842	0.00299335	0.657931	0.917901
JCHAIN	0.918384	-2.95879	0.00308854	0.868023	0.971668
MEI1	0.821004	-2.93382	0.00334815	0.719653	0.936629
CCL22	0.827151	-2.93265	0.00336086	0.728626	0.938999
ICAM3	0.787398	-2.93111	0.00337758	0.671091	0.923861
TNFRSF17	0.839644	-2.93102	0.00337852	0.747029	0.94374
JAK3	0.817067	-2.90383	0.00368625	0.71291	0.93644
BATF	0.831719	-2.90321	0.0036936	0.734434	0.941891
ITK	0.769252	-2.89042	0.0038473	0.643892	0.919019
SLAMF1	0.774256	-2.88699	0.00388941	0.650802	0.921128
AKNA	0.791748	-2.8858	0.00390417	0.675631	0.927821
FGFBP1	1.16106	2.88453	0.00392002	1.04903	1.28506
LAX1	0.809967	-2.85403	0.0043168	0.700824	0.936108
RGS5	0.845583	-2.8452	0.00443833	0.753314	0.949152
ICOS	0.812751	-2.82396	0.00474341	0.703824	0.938537
IGLL5	0.919734	-2.8144	0.00488686	0.867673	0.974918
GPR174	0.76936	-2.80375	0.00505124	0.640513	0.924125
MAP4K1	0.832125	-2.80222	0.0050753	0.731755	0.946262
PTPN7	0.83674	-2.79945	0.00511892	0.738574	0.947953
FCMR	0.807301	-2.76354	0.00571779	0.69359	0.939654
FAM78A	0.7887	-2.7493	0.00597229	0.665918	0.934121
RASAL3	0.821706	-2.74568	0.0060386	0.714229	0.945355
PLCB2	0.79862	-2.72864	0.00635967	0.679503	0.938617
POU2AF1	0.860474	-2.71792	0.00656947	0.772103	0.958959
ZBP1	0.807571	-2.70293	0.00687314	0.691631	0.942945
P2RY10	0.822862	-2.70018	0.00693027	0.714275	0.947956
SLAMF6	0.84588	-2.69744	0.00698739	0.749016	0.95527
GPR171	0.804186	-2.69584	0.00702116	0.686353	0.942249
GRAP2	0.759717	-2.68275	0.00730201	0.621524	0.928635
RUBCNL	0.762971	-2.68113	0.00733749	0.626063	0.929817
TESPA1	0.757	-2.65966	0.00782206	0.616593	0.929379
SIT1	0.850856	-2.65094	0.00802689	0.755084	0.958775
ARHGAP9	0.821179	-2.64951	0.00806094	0.709813	0.950019
LTA	0.775165	-2.6484	0.00808735	0.642007	0.935941
CXCR6	0.837062	-2.63761	0.00834918	0.733432	0.955334
SH2D1A	0.82691	-2.63741	0.00835419	0.71799	0.952354
SPIB	0.837803	-2.63733	0.00835604	0.734555	0.955564
CD3D	0.869841	-2.62649	0.00862696	0.783878	0.965232
CYP27A1	0.874686	-2.61406	0.0089474	0.791142	0.967053
INPP5D	0.830729	-2.60803	0.00910644	0.722657	0.954963
IKZF3	0.856897	-2.60217	0.0092636	0.7628	0.962603
CD7	0.85013	-2.59639	0.00942102	0.752064	0.960983
KLRB1	0.825375	-2.58561	0.00972078	0.713626	0.954623
ACAP1	0.791955	-2.57374	0.0100607	0.663068	0.945894
CD3E	0.868427	-2.57273	0.0100901	0.779936	0.966958
CXCR3	0.864327	-2.56999	0.01017	0.773369	0.965983
TIGIT	0.833787	-2.55488	0.0106226	0.725259	0.958556
MZB1	0.90766	-2.55485	0.0106234	0.842644	0.977693
PLA2G2D	0.862396	-2.55477	0.0106259	0.769809	0.96612
IKZF1	0.839708	-2.54852	0.0108181	0.734139	0.960458
IL34	0.857584	-2.54702	0.0108648	0.76196	0.965208
SIRPG	0.845628	-2.54394	0.010961	0.743148	0.96224
LCK	0.85323	-2.53982	0.0110909	0.754866	0.96441
EOMES	0.796885	-2.52305	0.0116342	0.668032	0.950591
ADGRG5	0.79697	-2.52144	0.0116875	0.668084	0.950721
FGD2	0.768063	-2.5141	0.0119336	0.625249	0.943496
ATP2A3	0.854608	-2.50527	0.0122359	0.755763	0.966381
CRTAM	0.780821	-2.49236	0.0126899	0.642768	0.948523
ITGAL	0.869511	-2.47078	0.013482	0.778224	0.971506
LGALS2	0.852512	-2.46345	0.0137607	0.750869	0.967913
DERL3	0.889965	-2.45925	0.0139226	0.811007	0.976611
CD3G	0.842278	-2.45871	0.0139437	0.734567	0.965781
ARHGAP45	0.797387	-2.45279	0.0141753	0.665419	0.955527
NCF1	0.812266	-2.44272	0.0145769	0.687454	0.95974
ANKRD44	0.785827	-2.42199	0.0154356	0.64658	0.955063
LTB	0.869861	-2.40536	0.0161567	0.776447	0.974514
CLEC10A	0.853958	-2.40244	0.0162861	0.750759	0.971342
IL21R	0.840656	-2.40133	0.0163355	0.729612	0.968601
ITGB7	0.825544	-2.38722	0.0169764	0.705313	0.96627
RNF150	0.837548	-2.38458	0.0170987	0.723984	0.968926
IGHV3OR16-17	0.867308	-2.37959	0.017332	0.771347	0.975208
KIT	0.840599	-2.37911	0.0173543	0.728557	0.969871
CD247	0.848068	-2.37665	0.0174707	0.740303	0.971521
CST7	0.859332	-2.36486	0.0180368	0.75787	0.974378
BCL2	0.851645	-2.35815	0.0183665	0.745234	0.973249
CORO1A	0.86342	-2.35696	0.0184254	0.764165	0.975568
MGAT3	0.871142	-2.35262	0.0186415	0.776564	0.977239
GAST	1.10654	2.33669	0.0194553	1.01646	1.20461
VSIG4	1.12423	2.3233	0.0201631	1.01848	1.24097
TRAT1	0.811225	-2.32189	0.0202387	0.679901	0.967915
TNFSF8	0.786162	-2.32034	0.0203223	0.641582	0.963322
CTSW	0.872996	-2.31875	0.0204088	0.778309	0.979203
JAML	0.825484	-2.31868	0.0204124	0.701946	0.970765
DOCK10	0.833793	-2.30931	0.0209264	0.714593	0.972877
IL2RG	0.883976	-2.30719	0.0210444	0.796053	0.981611
AKR1C3	1.07861	2.29846	0.0215358	1.01121	1.1505
KLHL6	0.816004	-2.29165	0.0219256	0.685751	0.970998
TENT5C	0.885026	-2.28906	0.0220756	0.797147	0.982593
PTPN22	0.821172	-2.28651	0.0222242	0.693568	0.972254
CD96	0.843333	-2.27293	0.0230304	0.728095	0.976811
PTGDS	0.896779	-2.26092	0.023764	0.815961	0.985603
GPR15	0.858897	-2.26083	0.0237696	0.752789	0.979961
PRF1	0.881762	-2.24863	0.024536	0.790166	0.983976
ARHGAP30	0.851007	-2.24424	0.0248168	0.739166	0.979771
ARHGAP15	0.788776	-2.24347	0.0248667	0.641106	0.970461
CSF2RB	0.871841	-2.23949	0.025124	0.773231	0.983027
CELF2	0.850021	-2.23809	0.0252151	0.737274	0.980009
GIMAP1	0.815551	-2.23748	0.025255	0.682158	0.975028
TRAF1	0.843889	-2.22065	0.0263744	0.726481	0.980272
SASH3	0.882231	-2.20862	0.0272011	0.78939	0.985992
FOXP3	0.868888	-2.19632	0.0280688	0.766472	0.984989
SH3BP5	0.84638	-2.1908	0.0284665	0.729059	0.98258
SNX20	0.844801	-2.18939	0.0285684	0.726415	0.982482
SP140	0.842706	-2.18894	0.0286011	0.722981	0.982257
IL10RA	0.869857	-2.18829	0.0286488	0.767739	0.985558
TBX21	0.806857	-2.18368	0.0289861	0.665491	0.978254
GIMAP7	0.880791	-2.18241	0.0290792	0.785895	0.987145
WIPF1	0.865601	-2.17674	0.0295001	0.760112	0.985729
CD2	0.895357	-2.16165	0.0306449	0.809974	0.98974
RAMP3	0.854703	-2.16001	0.0307718	0.741216	0.985565
SELP	0.881326	-2.1516	0.0314289	0.785525	0.988811
DOK3	0.826452	-2.13558	0.0327136	0.693813	0.984447
PYHIN1	0.814842	-2.13037	0.0331414	0.674932	0.983755
GPRIN3	0.811095	-2.12752	0.0333768	0.668813	0.983646
TNFRSF1B	0.872233	-2.12445	0.0336327	0.768884	0.989472
PAQR8	0.84342	-2.10798	0.0350325	0.719914	0.988114
SLA2	0.861217	-2.10532	0.0352634	0.749385	0.989737
RCSD1	0.857915	-2.09548	0.0361281	0.743348	0.990138
PRKCB	0.842116	-2.08632	0.0369494	0.716578	0.989647
IRAG2	0.858148	-2.08229	0.0373157	0.743065	0.991053
CCR8	0.847088	-2.07941	0.0375798	0.72443	0.990513
PIK3CG	0.844032	-2.07893	0.0376235	0.719337	0.990343
DOCK2	0.86055	-2.07643	0.0378539	0.74681	0.991611
PDCD1	0.872388	-2.05835	0.0395562	0.766043	0.993496
GJB6	1.07929	2.05006	0.040359	1.00336	1.16097
CXCL13	0.918065	-2.04275	0.0410775	0.845769	0.996542
LILRA4	0.823225	-2.02897	0.0424614	0.682198	0.993406
VCAM1	0.912111	-2.02601	0.0427638	0.834446	0.997006
SELPLG	0.87391	-2.01635	0.0437631	0.766602	0.996238
CPA3	0.901625	-2.01254	0.0441635	0.81513	0.997299
CCR2	0.838105	-2.00755	0.0446912	0.705367	0.995822
ARHGEF6	0.865434	-1.99979	0.0455232	0.751135	0.997126
NTN1	0.893227	-1.99622	0.0459094	0.799492	0.997951
TMEM150C	0.882647	-1.98729	0.0468901	0.780404	0.998285
SPATA13	0.839785	-1.98684	0.0469397	0.706907	0.997641
SPN	0.876483	-1.98468	0.0471806	0.769485	0.99836
GZMK	0.899114	-1.9743	0.0483481	0.80903	0.999228
RASSF2	0.878128	-1.97429	0.048349	0.771836	0.999058
GZMB	0.901939	-1.96985	0.0488559	0.813915	0.999482
CIITA	0.88578	-1.96562	0.0493423	0.78488	0.999651
WAS	0.879965	-1.96332	0.0496094	0.774507	0.999782
APOBEC3H	0.838702	-1.96072	0.0499118	0.703469	0.999932

## Sheet: S9
Table-S9: TNF score of patients in TCGA, GSE65858 and GSE41613 cohort
	Dataset	score
GSM1020099	GSE41613	5.73539
GSM1020100	GSE41614	-7.87785
GSM1020101	GSE41615	-4.98247
GSM1020102	GSE41616	8.06495
GSM1020103	GSE41617	2.22896
GSM1020104	GSE41618	-17.173
GSM1020105	GSE41619	-4.68617
GSM1020106	GSE41620	-6.48814
GSM1020107	GSE41621	9.52837
GSM1020108	GSE41622	-8.38026
GSM1020109	GSE41623	5.91674
GSM1020110	GSE41624	1.45788
GSM1020111	GSE41625	4.52874
GSM1020112	GSE41626	-2.25184
GSM1020113	GSE41627	7.09806
GSM1020114	GSE41628	10.8873
GSM1020115	GSE41629	5.73531
GSM1020116	GSE41630	10.1191
GSM1020117	GSE41631	-2.02794
GSM1020118	GSE41632	-1.11061
GSM1020119	GSE41633	-1.13558
GSM1020120	GSE41634	6.50359
GSM1020121	GSE41635	2.65422
GSM1020122	GSE41636	-1.45825
GSM1020123	GSE41637	6.29371
GSM1020124	GSE41638	-0.0688479
GSM1020125	GSE41639	8.26429
GSM1020126	GSE41640	-10.1988
GSM1020127	GSE41641	2.83018
GSM1020128	GSE41642	7.98654
GSM1020129	GSE41643	-0.659905
GSM1020130	GSE41644	-0.361326
GSM1020131	GSE41645	8.26806
GSM1020132	GSE41646	6.08913
GSM1020133	GSE41647	1.99505
GSM1020134	GSE41648	-13.4376
GSM1020135	GSE41649	4.28512
GSM1020136	GSE41650	-0.278455
GSM1020137	GSE41651	6.0297
GSM1020138	GSE41652	3.46107
GSM1020139	GSE41653	-0.187928
GSM1020140	GSE41654	-1.50972
GSM1020141	GSE41655	-23.9214
GSM1020142	GSE41656	2.25347
GSM1020143	GSE41657	-0.338404
GSM1020144	GSE41658	-10.142
GSM1020145	GSE41659	-0.407243
GSM1020146	GSE41660	-4.17621
GSM1020147	GSE41661	-12.7457
GSM1020148	GSE41662	-3.71174
GSM1020149	GSE41663	5.69147
GSM1020150	GSE41664	0.113943
GSM1020151	GSE41665	9.77634
GSM1020152	GSE41666	3.34476
GSM1020153	GSE41667	-7.0329
GSM1020154	GSE41668	4.86442
GSM1020155	GSE41669	-4.69271
GSM1020156	GSE41670	-4.34916
GSM1020157	GSE41671	9.00268
GSM1020158	GSE41672	-1.12147
GSM1020159	GSE41673	-1.16811
GSM1020160	GSE41674	-0.106848
GSM1020161	GSE41675	-12.9275
GSM1020162	GSE41676	8.74866
GSM1020163	GSE41677	-6.50308
GSM1020164	GSE41678	5.30677
GSM1020165	GSE41679	4.64411
GSM1020166	GSE41680	10.151
GSM1020167	GSE41681	8.0731
GSM1020168	GSE41682	-4.53846
GSM1020169	GSE41683	4.54808
GSM1020170	GSE41684	7.8192
GSM1020171	GSE41685	-20.7574
GSM1020172	GSE41686	-10.1403
GSM1020173	GSE41687	-2.27432
GSM1020174	GSE41688	-3.81726
GSM1020175	GSE41689	8.49524
GSM1020176	GSE41690	-12.8298
GSM1020177	GSE41691	-6.01384
GSM1020178	GSE41692	-19.2851
GSM1020179	GSE41693	5.7014
GSM1020180	GSE41694	3.9833
GSM1020181	GSE41695	4.89295
GSM1020182	GSE41696	-1.29793
GSM1020183	GSE41697	-1.92865
GSM1020184	GSE41698	1.76692
GSM1020185	GSE41699	7.85911
GSM1020186	GSE41700	6.73999
GSM1020187	GSE41701	-1.4304
GSM1020188	GSE41702	3.04785
GSM1020189	GSE41703	4.34194
GSM1020190	GSE41704	-4.78359
GSM1020191	GSE41705	12.5073
GSM1020192	GSE41706	1.62484
GSM1020193	GSE41707	-12.379
GSM1020194	GSE41708	1.05916
GSM1020195	GSE41709	-3.22448
GSM1607684	GSE65858	-19.8255
GSM1607685	GSE65859	-6.1198
GSM1607686	GSE65860	4.63022
GSM1607687	GSE65861	4.4197
GSM1607688	GSE65862	-5.8701
GSM1607689	GSE65863	-0.373529
GSM1607690	GSE65864	-8.01082
GSM1607691	GSE65865	10.1101
GSM1607692	GSE65866	6.5515
GSM1607693	GSE65867	-0.91779
GSM1607694	GSE65868	3.31249
GSM1607695	GSE65869	-0.388049
GSM1607696	GSE65870	4.87081
GSM1607697	GSE65871	-17.7176
GSM1607698	GSE65872	2.41987
GSM1607699	GSE65873	2.7304
GSM1607700	GSE65874	8.69871
GSM1607701	GSE65875	-2.56555
GSM1607702	GSE65876	-8.08698
GSM1607703	GSE65877	5.49596
GSM1607704	GSE65878	2.34962
GSM1607705	GSE65879	3.2502
GSM1607706	GSE65880	-15.5425
GSM1607707	GSE65881	3.49731
GSM1607708	GSE65882	-1.77065
GSM1607709	GSE65883	-2.9619
GSM1607710	GSE65884	-0.843382
GSM1607711	GSE65885	-5.27475
GSM1607712	GSE65886	9.49219
GSM1607713	GSE65887	-4.19036
GSM1607714	GSE65888	10.7265
GSM1607715	GSE65889	2.66063
GSM1607716	GSE65890	-5.44336
GSM1607717	GSE65891	-7.74089
GSM1607718	GSE65892	10.6273
GSM1607719	GSE65893	-3.8863
GSM1607720	GSE65894	-12.8015
GSM1607721	GSE65895	-4.40235
GSM1607722	GSE65896	1.53751
GSM1607723	GSE65897	6.42551
GSM1607724	GSE65898	1.08958
GSM1607725	GSE65899	5.78727
GSM1607726	GSE65900	-23.3072
GSM1607727	GSE65901	-11.0975
GSM1607728	GSE65902	8.45559
GSM1607729	GSE65903	1.10753
GSM1607730	GSE65904	1.32938
GSM1607731	GSE65905	7.20596
GSM1607732	GSE65906	9.52691
GSM1607733	GSE65907	-8.30616
GSM1607734	GSE65908	-3.64603
GSM1607735	GSE65909	8.24311
GSM1607736	GSE65910	-4.97849
GSM1607737	GSE65911	4.53828
GSM1607738	GSE65912	-16.1829
GSM1607739	GSE65913	-13.1933
GSM1607740	GSE65914	3.02893
GSM1607741	GSE65915	4.92673
GSM1607742	GSE65916	9.60155
GSM1607743	GSE65917	3.04534
GSM1607744	GSE65918	0.480907
GSM1607745	GSE65919	5.28123
GSM1607746	GSE65920	6.70045
GSM1607747	GSE65921	2.83911
GSM1607748	GSE65922	-13.2612
GSM1607749	GSE65923	-12.3035
GSM1607750	GSE65924	5.56775
GSM1607751	GSE65925	-1.93839
GSM1607752	GSE65926	-2.87963
GSM1607753	GSE65927	-2.71001
GSM1607754	GSE65928	5.69264
GSM1607755	GSE65929	8.7912
GSM1607756	GSE65930	-4.88226
GSM1607757	GSE65931	-1.09258
GSM1607758	GSE65932	-18.382
GSM1607759	GSE65933	3.06808
GSM1607760	GSE65934	8.18736
GSM1607761	GSE65935	6.9779
GSM1607762	GSE65936	-9.81935
GSM1607763	GSE65937	7.79171
GSM1607764	GSE65938	3.857
GSM1607765	GSE65939	-13.9824
GSM1607766	GSE65940	4.73837
GSM1607767	GSE65941	3.3838
GSM1607768	GSE65942	-0.185138
GSM1607769	GSE65943	8.18905
GSM1607770	GSE65944	3.06191
GSM1607771	GSE65945	-16.015
GSM1607772	GSE65946	-12.8311
GSM1607773	GSE65947	3.56444
GSM1607774	GSE65948	5.94458
GSM1607775	GSE65949	5.05049
GSM1607776	GSE65950	9.76799
GSM1607777	GSE65951	4.41813
GSM1607778	GSE65952	3.49387
GSM1607779	GSE65953	4.95738
GSM1607780	GSE65954	7.8365
GSM1607781	GSE65955	-1.11034
GSM1607782	GSE65956	-2.06802
GSM1607783	GSE65957	-15.6078
GSM1607784	GSE65958	1.25392
GSM1607785	GSE65959	4.59132
GSM1607786	GSE65960	4.89677
GSM1607787	GSE65961	4.11965
GSM1607788	GSE65962	-2.15826
GSM1607789	GSE65963	-0.701016
GSM1607790	GSE65964	11.4191
GSM1607791	GSE65965	-8.4553
GSM1607792	GSE65966	8.81299
GSM1607793	GSE65967	-3.46989
GSM1607794	GSE65968	3.38839
GSM1607795	GSE65969	-3.11557
GSM1607796	GSE65970	4.64595
GSM1607797	GSE65971	4.74366
GSM1607798	GSE65972	0.734419
GSM1607799	GSE65973	5.45381
GSM1607800	GSE65974	-0.41866
GSM1607801	GSE65975	1.17389
GSM1607802	GSE65976	3.73519
GSM1607803	GSE65977	6.14579
GSM1607804	GSE65978	3.52278
GSM1607805	GSE65979	-2.36989
GSM1607806	GSE65980	0.0610034
GSM1607807	GSE65981	-1.11568
GSM1607808	GSE65982	4.21886
GSM1607809	GSE65983	5.74761
GSM1607810	GSE65984	2.34842
GSM1607811	GSE65985	7.26589
GSM1607812	GSE65986	4.47187
GSM1607813	GSE65987	2.40212
GSM1607814	GSE65988	7.63058
GSM1607815	GSE65989	5.87037
GSM1607816	GSE65990	-2.16747
GSM1607817	GSE65991	-24.7626
GSM1607818	GSE65992	-6.06718
GSM1607819	GSE65993	7.01501
GSM1607820	GSE65994	4.59664
GSM1607821	GSE65995	4.68129
GSM1607822	GSE65996	-1.08482
GSM1607823	GSE65997	-9.54231
GSM1607824	GSE65998	-8.89546
GSM1607825	GSE65999	6.88117
GSM1607826	GSE66000	-10.5289
GSM1607827	GSE66001	-1.07887
GSM1607828	GSE66002	1.16319
GSM1607829	GSE66003	4.07122
GSM1607830	GSE66004	9.9071
GSM1607831	GSE66005	-1.05097
GSM1607832	GSE66006	5.99413
GSM1607833	GSE66007	3.3949
GSM1607834	GSE66008	-27.379
GSM1607835	GSE66009	8.67941
GSM1607836	GSE66010	3.53127
GSM1607837	GSE66011	6.31201
GSM1607838	GSE66012	0.213954
GSM1607839	GSE66013	1.79894
GSM1607840	GSE66014	4.7397
GSM1607841	GSE66015	-8.00544
GSM1607842	GSE66016	5.55237
GSM1607843	GSE66017	-8.77595
GSM1607844	GSE66018	-7.10954
GSM1607845	GSE66019	-9.42265
GSM1607846	GSE66020	5.1759
GSM1607847	GSE66021	-0.993143
GSM1607848	GSE66022	6.88921
GSM1607849	GSE66023	-3.35292
GSM1607850	GSE66024	-2.38893
GSM1607851	GSE66025	7.35465
GSM1607852	GSE66026	2.83784
GSM1607853	GSE66027	4.02228
GSM1607854	GSE66028	5.58046
GSM1607855	GSE66029	2.47054
GSM1607856	GSE66030	5.55717
GSM1607857	GSE66031	-2.45113
GSM1607858	GSE66032	1.71017
GSM1607859	GSE66033	4.8199
GSM1607860	GSE66034	7.20225
GSM1607861	GSE66035	-9.88049
GSM1607862	GSE66036	-0.3138
GSM1607863	GSE66037	-1.88705
GSM1607864	GSE66038	4.7947
GSM1607865	GSE66039	10.9827
GSM1607866	GSE66040	5.57587
GSM1607867	GSE66041	2.0773
GSM1607868	GSE66042	-5.13664
GSM1607869	GSE66043	4.57206
GSM1607870	GSE66044	-5.67841
GSM1607871	GSE66045	-22.4208
GSM1607872	GSE66046	3.16838
GSM1607873	GSE66047	0.610185
GSM1607874	GSE66048	6.87023
GSM1607875	GSE66049	8.44755
GSM1607876	GSE66050	6.55758
GSM1607877	GSE66051	-8.4475
GSM1607878	GSE66052	-7.92413
GSM1607879	GSE66053	-4.86135
GSM1607880	GSE66054	-3.35418
GSM1607881	GSE66055	1.01374
GSM1607882	GSE66056	-0.349622
GSM1607883	GSE66057	6.85911
GSM1607884	GSE66058	9.77114
GSM1607885	GSE66059	6.5445
GSM1607886	GSE66060	10.2715
GSM1607887	GSE66061	-8.90341
GSM1607888	GSE66062	6.27794
GSM1607889	GSE66063	4.38519
GSM1607890	GSE66064	4.89975
GSM1607891	GSE66065	-20.3706
GSM1607892	GSE66066	-3.34175
GSM1607893	GSE66067	-6.69837
GSM1607894	GSE66068	-1.55447
GSM1607895	GSE66069	4.79587
GSM1607896	GSE66070	1.18604
GSM1607897	GSE66071	-2.42488
GSM1607898	GSE66072	5.36132
GSM1607899	GSE66073	5.11619
GSM1607900	GSE66074	-4.7814
GSM1607901	GSE66075	-10.3163
GSM1607902	GSE66076	-7.87949
GSM1607903	GSE66077	5.94658
GSM1607904	GSE66078	3.45506
GSM1607905	GSE66079	-12.8032
GSM1607906	GSE66080	8.72033
GSM1607907	GSE66081	-5.72564
GSM1607908	GSE66082	9.40113
GSM1607909	GSE66083	4.01574
GSM1607910	GSE66084	-0.150223
GSM1607911	GSE66085	7.17027
GSM1607912	GSE66086	-0.191419
GSM1607913	GSE66087	2.50187
GSM1607914	GSE66088	3.07353
GSM1607915	GSE66089	-11.3985
GSM1607916	GSE66090	5.35375
GSM1607917	GSE66091	6.21054
GSM1607918	GSE66092	-25.6753
GSM1607919	GSE66093	1.87542
GSM1607920	GSE66094	4.0529
GSM1607921	GSE66095	8.39399
GSM1607922	GSE66096	2.89649
GSM1607923	GSE66097	-4.2267
GSM1607924	GSE66098	8.62773
GSM1607925	GSE66099	7.06582
GSM1607926	GSE66100	1.44512
GSM1607927	GSE66101	-18.249
GSM1607928	GSE66102	2.52597
GSM1607929	GSE66103	-21.3233
GSM1607930	GSE66104	-1.33289
GSM1607931	GSE66105	7.55794
GSM1607932	GSE66106	-1.86154
GSM1607933	GSE66107	-5.33835
GSM1607934	GSE66108	4.43682
GSM1607935	GSE66109	-23.8583
GSM1607936	GSE66110	-0.745766
GSM1607937	GSE66111	7.48652
GSM1607938	GSE66112	-2.95862
GSM1607939	GSE66113	3.58979
GSM1607940	GSE66114	4.35933
GSM1607941	GSE66115	-4.1907
GSM1607942	GSE66116	4.80312
GSM1607943	GSE66117	5.3152
GSM1607944	GSE66118	-0.324027
GSM1607945	GSE66119	1.96801
GSM1607946	GSE66120	7.73658
GSM1607947	GSE66121	-20.7557
GSM1607948	GSE66122	-12.9104
GSM1607949	GSE66123	2.88863
GSM1607950	GSE66124	3.94042
GSM1607951	GSE66125	-1.15798
GSM1607952	GSE66126	-1.19855
GSM1607953	GSE66127	5.18106
TCGA-4P-AA8J	TCGA	-3.09226
TCGA-BA-4077	TCGA	-8.20396
TCGA-BA-4078	TCGA	-1.29107
TCGA-BA-5152	TCGA	-6.51812
TCGA-BA-5153	TCGA	-16.8571
TCGA-BA-5555	TCGA	0.716504
TCGA-BA-5556	TCGA	-19.4086
TCGA-BA-5559	TCGA	-26.7846
TCGA-BA-6870	TCGA	2.41486
TCGA-BA-6871	TCGA	-4.09716
TCGA-BA-A4IG	TCGA	-4.1906
TCGA-BA-A4IH	TCGA	0.775578
TCGA-BA-A6DB	TCGA	-15.284
TCGA-BA-A6DD	TCGA	-3.08701
TCGA-BB-4217	TCGA	-24.0807
TCGA-BB-4223	TCGA	-18.4331
TCGA-BB-4225	TCGA	-14.9037
TCGA-BB-4228	TCGA	2.04526
TCGA-BB-8596	TCGA	-5.42411
TCGA-BB-A6UM	TCGA	-9.05828
TCGA-CN-4723	TCGA	-5.36821
TCGA-CN-4728	TCGA	-11.6505
TCGA-CN-4733	TCGA	-22.0502
TCGA-CN-4735	TCGA	-8.44154
TCGA-CN-4736	TCGA	-12.2794
TCGA-CN-4738	TCGA	-8.43663
TCGA-CN-4739	TCGA	-9.09185
TCGA-CN-4740	TCGA	-5.78901
TCGA-CN-5356	TCGA	1.08652
TCGA-CN-5358	TCGA	-18.9845
TCGA-CN-5359	TCGA	-18.0195
TCGA-CN-5360	TCGA	-18.1422
TCGA-CN-5369	TCGA	-12.0883
TCGA-CN-5370	TCGA	-11.1064
TCGA-CN-5373	TCGA	-6.27939
TCGA-CN-5374	TCGA	-16.9597
TCGA-CN-6010	TCGA	0.705019
TCGA-CN-6012	TCGA	-6.65213
TCGA-CN-6013	TCGA	-18.66
TCGA-CN-6016	TCGA	-2.83208
TCGA-CN-6017	TCGA	-21.3583
TCGA-CN-6018	TCGA	-4.50033
TCGA-CN-6019	TCGA	-6.70387
TCGA-CN-6021	TCGA	3.3105
TCGA-CN-6022	TCGA	-3.07535
TCGA-CN-6023	TCGA	-15.9826
TCGA-CN-6989	TCGA	-6.72759
TCGA-CN-6995	TCGA	-10.0538
TCGA-CN-6996	TCGA	-16.0674
TCGA-CN-A497	TCGA	-4.74373
TCGA-CN-A499	TCGA	-15.5314
TCGA-CN-A49B	TCGA	-9.38322
TCGA-CN-A63T	TCGA	-6.76821
TCGA-CN-A6UY	TCGA	-12.2975
TCGA-CN-A6V3	TCGA	-3.12432
TCGA-CN-A6V6	TCGA	-16.1032
TCGA-CQ-5323	TCGA	-1.6813
TCGA-CQ-5325	TCGA	-16.2335
TCGA-CQ-5327	TCGA	-7.45019
TCGA-CQ-5330	TCGA	-12.7591
TCGA-CQ-5331	TCGA	-11.7998
TCGA-CQ-5333	TCGA	-17.5838
TCGA-CQ-5334	TCGA	-13.855
TCGA-CQ-6219	TCGA	-10.5801
TCGA-CQ-6222	TCGA	-8.5061
TCGA-CQ-7063	TCGA	-14.7011
TCGA-CQ-7068	TCGA	-20.2209
TCGA-CQ-A4CA	TCGA	-10.3441
TCGA-CR-5243	TCGA	-9.26002
TCGA-CR-5248	TCGA	-29.7596
TCGA-CR-5249	TCGA	-18.8894
TCGA-CR-5250	TCGA	-8.56788
TCGA-CR-6467	TCGA	-23.67
TCGA-CR-6470	TCGA	-21.8248
TCGA-CR-6471	TCGA	-11.339
TCGA-CR-6473	TCGA	0.594004
TCGA-CR-6474	TCGA	-0.43794
TCGA-CR-6477	TCGA	-3.68416
TCGA-CR-6478	TCGA	-18.7613
TCGA-CR-6480	TCGA	-1.1177
TCGA-CR-6481	TCGA	-28.0449
TCGA-CR-6482	TCGA	-21.9725
TCGA-CR-6484	TCGA	-13.0715
TCGA-CR-6487	TCGA	-28.3859
TCGA-CR-6488	TCGA	-4.90022
TCGA-CR-7364	TCGA	2.37017
TCGA-CR-7367	TCGA	-1.40764
TCGA-CR-7368	TCGA	-4.23361
TCGA-CR-7369	TCGA	0.0363067
TCGA-CR-7370	TCGA	1.05748
TCGA-CR-7371	TCGA	-10.4736
TCGA-CR-7373	TCGA	-10.6998
TCGA-CR-7374	TCGA	-6.66469
TCGA-CR-7376	TCGA	-22.8865
TCGA-CR-7377	TCGA	-16.5849
TCGA-CR-7382	TCGA	-18.8241
TCGA-CR-7383	TCGA	-7.41373
TCGA-CR-7385	TCGA	-16.4418
TCGA-CR-7386	TCGA	-8.09425
TCGA-CR-7388	TCGA	-9.3921
TCGA-CR-7389	TCGA	3.41769
TCGA-CR-7391	TCGA	-9.69544
TCGA-CR-7392	TCGA	-13.0704
TCGA-CR-7393	TCGA	-17.7782
TCGA-CR-7394	TCGA	-16.8251
TCGA-CR-7395	TCGA	-13.4497
TCGA-CR-7397	TCGA	-1.63809
TCGA-CR-7398	TCGA	0.123555
TCGA-CR-7399	TCGA	-16.8791
TCGA-CR-7402	TCGA	-2.44307
TCGA-CR-7404	TCGA	-17.2432
TCGA-CV-5430	TCGA	-8.80958
TCGA-CV-5431	TCGA	-13.1918
TCGA-CV-5434	TCGA	-6.22537
TCGA-CV-5443	TCGA	-13.1919
TCGA-CV-5444	TCGA	-10.6068
TCGA-CV-5971	TCGA	-11.342
TCGA-CV-5978	TCGA	-2.96293
TCGA-CV-6433	TCGA	-20.6733
TCGA-CV-6934	TCGA	-11.3831
TCGA-CV-6938	TCGA	-11.6803
TCGA-CV-6939	TCGA	-9.98109
TCGA-CV-6942	TCGA	-13.1944
TCGA-CV-6943	TCGA	-21.0234
TCGA-CV-7101	TCGA	0.233156
TCGA-CV-7104	TCGA	-2.8016
TCGA-CV-7178	TCGA	-6.51239
TCGA-CV-7235	TCGA	-7.37738
TCGA-CV-7238	TCGA	-9.21037
TCGA-CV-7242	TCGA	-9.75157
TCGA-CV-7248	TCGA	-6.73782
TCGA-CV-7254	TCGA	-13.443
TCGA-CV-7263	TCGA	-3.20434
TCGA-CV-7410	TCGA	-28.3384
TCGA-CV-7424	TCGA	-1.51929
TCGA-CV-7427	TCGA	-11.2236
TCGA-CV-7428	TCGA	-7.16635
TCGA-CV-7433	TCGA	-16.1497
TCGA-CV-7435	TCGA	-1.61554
TCGA-CV-A45T	TCGA	-19.0326
TCGA-CV-A45W	TCGA	-8.74335
TCGA-CV-A45Y	TCGA	-11.3221
TCGA-CV-A45Z	TCGA	-5.68047
TCGA-CV-A460	TCGA	-12.7652
TCGA-CV-A461	TCGA	-18.7496
TCGA-CV-A468	TCGA	-16.2566
TCGA-CV-A6JZ	TCGA	-19.0187
TCGA-CV-A6K0	TCGA	-16.1078
TCGA-CX-7085	TCGA	-14.4688
TCGA-CX-7219	TCGA	-4.99106
TCGA-CX-A4AQ	TCGA	-18.114
TCGA-D6-6515	TCGA	-19.8012
TCGA-D6-6517	TCGA	0.53452
TCGA-D6-6824	TCGA	-10.9698
TCGA-D6-6825	TCGA	-16.938
TCGA-D6-6826	TCGA	-6.11078
TCGA-D6-6827	TCGA	7.52135
TCGA-D6-A6EM	TCGA	-9.41593
TCGA-D6-A6EN	TCGA	-13.6785
TCGA-D6-A74Q	TCGA	-1.3877
TCGA-DQ-5625	TCGA	-13.1138
TCGA-DQ-5630	TCGA	-8.19591
TCGA-DQ-7591	TCGA	-17.1565
TCGA-F7-7848	TCGA	-9.38536
TCGA-F7-8489	TCGA	-12.1721
TCGA-F7-A620	TCGA	-10.5404
TCGA-F7-A624	TCGA	-17.5494
TCGA-H7-8501	TCGA	-20.2199
TCGA-H7-A76A	TCGA	-21.0467
TCGA-HD-8314	TCGA	-9.26705
TCGA-HD-A6HZ	TCGA	-10.5527
TCGA-IQ-A61I	TCGA	-3.65738
TCGA-KU-A6H7	TCGA	-15.1866
TCGA-KU-A6H8	TCGA	-1.99546
TCGA-MT-A67D	TCGA	0.407053
TCGA-MT-A67F	TCGA	-22.5304
TCGA-MT-A7BN	TCGA	-2.69004
TCGA-MZ-A5BI	TCGA	-16.0236
TCGA-MZ-A6I9	TCGA	4.42364
TCGA-P3-A5Q5	TCGA	-26.5028
TCGA-P3-A5QE	TCGA	-19.8831
TCGA-P3-A6SW	TCGA	-6.90993
TCGA-QK-A652	TCGA	-5.89722
TCGA-QK-A6IF	TCGA	-25.1822
TCGA-QK-A6V9	TCGA	-13.5651
TCGA-QK-A6VC	TCGA	-8.69002
TCGA-QK-A8Z9	TCGA	-4.057
TCGA-QK-AA3K	TCGA	-5.91118
TCGA-T2-A6WX	TCGA	-20.3847
TCGA-T2-A6X0	TCGA	-6.82644
TCGA-T3-A92M	TCGA	-8.81704
TCGA-TN-A7HI	TCGA	-7.66157
TCGA-TN-A7HL	TCGA	-23.0117
TCGA-UF-A718	TCGA	-1.1228
TCGA-UF-A7JJ	TCGA	-11.3821
TCGA-UF-A7JO	TCGA	-16.3924
TCGA-UF-A7JT	TCGA	-16.5906
TCGA-UP-A6WW	TCGA	-1.80337
TCGA-WA-A7H4	TCGA	1.0918
TCGA-BA-4074	TCGA	10.2444
TCGA-BA-4075	TCGA	15.4692
TCGA-BA-4076	TCGA	12.6935
TCGA-BA-5151	TCGA	0.896902
TCGA-BA-5557	TCGA	-1.01012
TCGA-BA-5558	TCGA	-2.46906
TCGA-BA-6868	TCGA	12.4853
TCGA-BA-6869	TCGA	5.01233
TCGA-BA-6872	TCGA	9.38365
TCGA-BA-6873	TCGA	-0.0709718
TCGA-BA-7269	TCGA	10.7182
TCGA-BA-A4IF	TCGA	10.4782
TCGA-BA-A4II	TCGA	1.38435
TCGA-BA-A6D8	TCGA	9.2023
TCGA-BA-A6DA	TCGA	13.7198
TCGA-BA-A6DE	TCGA	6.54964
TCGA-BA-A6DG	TCGA	-0.363182
TCGA-BA-A6DI	TCGA	11.2251
TCGA-BA-A6DJ	TCGA	-2.7888
TCGA-BA-A6DL	TCGA	5.42098
TCGA-BA-A8YP	TCGA	8.72356
TCGA-BB-4224	TCGA	10.6877
TCGA-BB-4227	TCGA	15.0234
TCGA-BB-8601	TCGA	20.2321
TCGA-BB-A5HU	TCGA	5.6134
TCGA-BB-A5HY	TCGA	9.65355
TCGA-BB-A5HZ	TCGA	12.492
TCGA-BB-A6UO	TCGA	12.0981
TCGA-C9-A47Z	TCGA	9.6494
TCGA-C9-A480	TCGA	5.15054
TCGA-CN-4722	TCGA	5.92282
TCGA-CN-4725	TCGA	14.2023
TCGA-CN-4726	TCGA	14.6912
TCGA-CN-4727	TCGA	14.6011
TCGA-CN-4729	TCGA	5.26489
TCGA-CN-4730	TCGA	14.1144
TCGA-CN-4731	TCGA	6.87476
TCGA-CN-4734	TCGA	-7.42251
TCGA-CN-4737	TCGA	4.57387
TCGA-CN-4741	TCGA	3.03344
TCGA-CN-4742	TCGA	7.18496
TCGA-CN-5355	TCGA	5.32195
TCGA-CN-5361	TCGA	2.56815
TCGA-CN-5363	TCGA	-1.83446
TCGA-CN-5364	TCGA	3.28458
TCGA-CN-5365	TCGA	3.45337
TCGA-CN-5366	TCGA	0.292424
TCGA-CN-5367	TCGA	7.188
TCGA-CN-6011	TCGA	3.47241
TCGA-CN-6020	TCGA	4.55351
TCGA-CN-6024	TCGA	17.7514
TCGA-CN-6988	TCGA	16.2076
TCGA-CN-6992	TCGA	2.80945
TCGA-CN-6994	TCGA	2.47885
TCGA-CN-6997	TCGA	8.66683
TCGA-CN-6998	TCGA	9.98078
TCGA-CN-A498	TCGA	4.29886
TCGA-CN-A49A	TCGA	15.4201
TCGA-CN-A49C	TCGA	2.27479
TCGA-CN-A63U	TCGA	11.6653
TCGA-CN-A63V	TCGA	6.55516
TCGA-CN-A63W	TCGA	6.18607
TCGA-CN-A641	TCGA	12.0775
TCGA-CN-A642	TCGA	-5.68103
TCGA-CN-A6V7	TCGA	0.942632
TCGA-CQ-5324	TCGA	4.41519
TCGA-CQ-5326	TCGA	5.73474
TCGA-CQ-5329	TCGA	-2.60625
TCGA-CQ-5332	TCGA	8.58313
TCGA-CQ-6218	TCGA	6.12673
TCGA-CQ-6220	TCGA	5.82306
TCGA-CQ-6221	TCGA	9.93003
TCGA-CQ-6223	TCGA	5.24774
TCGA-CQ-6224	TCGA	-0.38942
TCGA-CQ-6225	TCGA	16.8639
TCGA-CQ-6227	TCGA	5.65932
TCGA-CQ-6228	TCGA	12.0693
TCGA-CQ-6229	TCGA	2.96601
TCGA-CQ-7065	TCGA	21.8691
TCGA-CQ-7069	TCGA	10.2596
TCGA-CQ-7071	TCGA	3.65773
TCGA-CQ-7072	TCGA	1.316
TCGA-CQ-A4C6	TCGA	-3.08203
TCGA-CQ-A4C7	TCGA	4.42012
TCGA-CQ-A4C9	TCGA	8.15073
TCGA-CQ-A4CB	TCGA	0.4812
TCGA-CQ-A4CD	TCGA	-0.0866909
TCGA-CQ-A4CE	TCGA	1.85642
TCGA-CQ-A4CG	TCGA	14.037
TCGA-CQ-A4CH	TCGA	7.77969
TCGA-CQ-A4CI	TCGA	13.687
TCGA-CR-5247	TCGA	19.0706
TCGA-CR-6472	TCGA	4.5818
TCGA-CR-6491	TCGA	8.46841
TCGA-CR-6492	TCGA	1.77659
TCGA-CR-6493	TCGA	12.8937
TCGA-CR-7365	TCGA	11.3679
TCGA-CR-7372	TCGA	6.46405
TCGA-CR-7379	TCGA	7.71722
TCGA-CR-7380	TCGA	1.34827
TCGA-CR-7390	TCGA	11.5175
TCGA-CR-7401	TCGA	4.70427
TCGA-CV-5432	TCGA	8.32523
TCGA-CV-5435	TCGA	15.4759
TCGA-CV-5436	TCGA	7.38599
TCGA-CV-5439	TCGA	2.19461
TCGA-CV-5440	TCGA	13.4421
TCGA-CV-5441	TCGA	3.04319
TCGA-CV-5442	TCGA	14.1598
TCGA-CV-5966	TCGA	-2.12499
TCGA-CV-5970	TCGA	7.50358
TCGA-CV-5973	TCGA	16.7241
TCGA-CV-5976	TCGA	10.815
TCGA-CV-5977	TCGA	12.0136
TCGA-CV-5979	TCGA	11.4388
TCGA-CV-6003	TCGA	12.491
TCGA-CV-6436	TCGA	-0.872319
TCGA-CV-6441	TCGA	16.0717
TCGA-CV-6933	TCGA	2.53536
TCGA-CV-6935	TCGA	12.0095
TCGA-CV-6936	TCGA	-1.1924
TCGA-CV-6937	TCGA	6.37849
TCGA-CV-6940	TCGA	7.00278
TCGA-CV-6941	TCGA	-0.0674715
TCGA-CV-6945	TCGA	17.0231
TCGA-CV-6948	TCGA	-1.92831
TCGA-CV-6950	TCGA	5.65138
TCGA-CV-6951	TCGA	13.3796
TCGA-CV-6952	TCGA	2.06439
TCGA-CV-6953	TCGA	4.44272
TCGA-CV-6954	TCGA	4.85878
TCGA-CV-6955	TCGA	1.58228
TCGA-CV-6956	TCGA	20.0035
TCGA-CV-6959	TCGA	-0.366406
TCGA-CV-6960	TCGA	11.4689
TCGA-CV-6961	TCGA	4.7542
TCGA-CV-6962	TCGA	15.5437
TCGA-CV-7089	TCGA	4.2995
TCGA-CV-7090	TCGA	-5.54415
TCGA-CV-7091	TCGA	0.459512
TCGA-CV-7095	TCGA	10.0426
TCGA-CV-7097	TCGA	-2.68945
TCGA-CV-7099	TCGA	-3.68032
TCGA-CV-7100	TCGA	-6.59608
TCGA-CV-7102	TCGA	2.90305
TCGA-CV-7103	TCGA	6.75884
TCGA-CV-7177	TCGA	10.8924
TCGA-CV-7180	TCGA	11.2882
TCGA-CV-7183	TCGA	19.2138
TCGA-CV-7236	TCGA	5.71513
TCGA-CV-7245	TCGA	7.94495
TCGA-CV-7247	TCGA	16.8219
TCGA-CV-7250	TCGA	2.3908
TCGA-CV-7252	TCGA	5.50141
TCGA-CV-7253	TCGA	18.3353
TCGA-CV-7255	TCGA	17.1371
TCGA-CV-7261	TCGA	6.70343
TCGA-CV-7406	TCGA	12.4589
TCGA-CV-7407	TCGA	-4.41347
TCGA-CV-7411	TCGA	11.9246
TCGA-CV-7413	TCGA	1.59193
TCGA-CV-7414	TCGA	5.42714
TCGA-CV-7415	TCGA	-1.33276
TCGA-CV-7416	TCGA	9.40048
TCGA-CV-7418	TCGA	-2.71402
TCGA-CV-7421	TCGA	12.4378
TCGA-CV-7422	TCGA	1.06228
TCGA-CV-7423	TCGA	17.3308
TCGA-CV-7425	TCGA	-1.99404
TCGA-CV-7429	TCGA	0.753295
TCGA-CV-7430	TCGA	17.4565
TCGA-CV-7432	TCGA	15.6366
TCGA-CV-7434	TCGA	6.34789
TCGA-CV-7437	TCGA	13.147
TCGA-CV-7438	TCGA	0.808624
TCGA-CV-7440	TCGA	5.62756
TCGA-CV-7446	TCGA	4.79907
TCGA-CV-7568	TCGA	5.13888
TCGA-CV-A45O	TCGA	9.04047
TCGA-CV-A45P	TCGA	11.2792
TCGA-CV-A45Q	TCGA	16.3932
TCGA-CV-A45R	TCGA	0.698156
TCGA-CV-A45U	TCGA	-4.34877
TCGA-CV-A45V	TCGA	1.75585
TCGA-CV-A45X	TCGA	11.4635
TCGA-CV-A463	TCGA	10.7926
TCGA-CV-A464	TCGA	-1.93891
TCGA-CV-A465	TCGA	17.6223
TCGA-CV-A6JD	TCGA	-7.88855
TCGA-CV-A6JE	TCGA	-2.03696
TCGA-CV-A6JM	TCGA	11.0478
TCGA-CV-A6JN	TCGA	5.22695
TCGA-CV-A6JO	TCGA	-4.47582
TCGA-CV-A6JT	TCGA	4.09572
TCGA-CV-A6JU	TCGA	8.29075
TCGA-CV-A6JY	TCGA	14.4516
TCGA-CV-A6K1	TCGA	7.28472
TCGA-CV-A6K2	TCGA	4.27859
TCGA-CX-7082	TCGA	3.27305
TCGA-CX-7086	TCGA	6.04958
TCGA-D6-6516	TCGA	-2.35966
TCGA-D6-6823	TCGA	7.11323
TCGA-D6-8568	TCGA	2.51961
TCGA-D6-8569	TCGA	-0.686326
TCGA-D6-A4Z9	TCGA	2.83085
TCGA-D6-A4ZB	TCGA	5.07772
TCGA-D6-A6EK	TCGA	-3.33092
TCGA-D6-A6EO	TCGA	7.45421
TCGA-D6-A6EP	TCGA	9.50033
TCGA-D6-A6EQ	TCGA	0.809645
TCGA-D6-A6ES	TCGA	14.6652
TCGA-DQ-5624	TCGA	3.65544
TCGA-DQ-5629	TCGA	15.0073
TCGA-DQ-5631	TCGA	10.8029
TCGA-DQ-7588	TCGA	20.9087
TCGA-DQ-7592	TCGA	0.783297
TCGA-F7-8298	TCGA	4.946
TCGA-F7-A50G	TCGA	-4.58978
TCGA-F7-A50I	TCGA	3.64901
TCGA-F7-A50J	TCGA	4.05912
TCGA-F7-A61S	TCGA	-5.1713
TCGA-F7-A61V	TCGA	7.36583
TCGA-F7-A61W	TCGA	17.4185
TCGA-F7-A622	TCGA	17.2288
TCGA-F7-A623	TCGA	2.31472
TCGA-H7-7774	TCGA	3.1797
TCGA-H7-8502	TCGA	8.24319
TCGA-H7-A6C4	TCGA	5.18699
TCGA-HD-7229	TCGA	-1.8115
TCGA-HD-7753	TCGA	1.86926
TCGA-HD-7754	TCGA	6.45745
TCGA-HD-7831	TCGA	8.41081
TCGA-HD-7832	TCGA	1.73603
TCGA-HD-8224	TCGA	3.49642
TCGA-HD-8634	TCGA	6.74837
TCGA-HD-8635	TCGA	0.644593
TCGA-HD-A4C1	TCGA	9.2963
TCGA-HD-A633	TCGA	14.764
TCGA-HD-A634	TCGA	18.4598
TCGA-HD-A6I0	TCGA	6.0969
TCGA-HL-7533	TCGA	-7.84002
TCGA-IQ-7630	TCGA	2.43738
TCGA-IQ-7631	TCGA	15.6263
TCGA-IQ-7632	TCGA	15.5868
TCGA-IQ-A61E	TCGA	0.413875
TCGA-IQ-A61G	TCGA	14.2094
TCGA-IQ-A61H	TCGA	6.62952
TCGA-IQ-A61J	TCGA	-1.18875
TCGA-IQ-A61O	TCGA	6.30458
TCGA-IQ-A6SG	TCGA	13.1996
TCGA-IQ-A6SH	TCGA	1.09423
TCGA-KU-A66S	TCGA	2.67505
TCGA-KU-A66T	TCGA	18.71
TCGA-MT-A51W	TCGA	5.44442
TCGA-MT-A51X	TCGA	9.43835
TCGA-MT-A67A	TCGA	7.42596
TCGA-MZ-A7D7	TCGA	18.7658
TCGA-P3-A5Q6	TCGA	12.3231
TCGA-P3-A5QA	TCGA	13.6076
TCGA-P3-A5QF	TCGA	6.63514
TCGA-P3-A6SX	TCGA	16.5445
TCGA-P3-A6T0	TCGA	16.5217
TCGA-P3-A6T2	TCGA	10.9384
TCGA-P3-A6T3	TCGA	19.28
TCGA-P3-A6T4	TCGA	9.9949
TCGA-P3-A6T5	TCGA	8.3683
TCGA-P3-A6T6	TCGA	12.979
TCGA-P3-A6T7	TCGA	9.45409
TCGA-P3-A6T8	TCGA	10.1223
TCGA-QK-A64Z	TCGA	7.81713
TCGA-QK-A6IG	TCGA	-1.8284
TCGA-QK-A6IH	TCGA	14.6995
TCGA-QK-A6II	TCGA	13.8679
TCGA-QK-A6IJ	TCGA	3.61575
TCGA-QK-A6VB	TCGA	16.8781
TCGA-QK-A8Z7	TCGA	7.88874
TCGA-QK-A8Z8	TCGA	4.43154
TCGA-QK-A8ZA	TCGA	12.3359
TCGA-QK-A8ZB	TCGA	9.55772
TCGA-QK-AA3J	TCGA	1.08195
TCGA-RS-A6TO	TCGA	-2.81257
TCGA-RS-A6TP	TCGA	2.51761
TCGA-T2-A6WZ	TCGA	6.6583
TCGA-T2-A6X2	TCGA	-3.18901
TCGA-T3-A92N	TCGA	1.02868
TCGA-TN-A7HJ	TCGA	10.2647
TCGA-UF-A719	TCGA	7.29877
TCGA-UF-A71A	TCGA	14.632
TCGA-UF-A71B	TCGA	2.77657
TCGA-UF-A71D	TCGA	7.28754
TCGA-UF-A71E	TCGA	15.8272
TCGA-UF-A7J9	TCGA	3.26532
TCGA-UF-A7JA	TCGA	9.01404
TCGA-UF-A7JC	TCGA	17.2396
TCGA-UF-A7JD	TCGA	5.94968
TCGA-UF-A7JF	TCGA	5.50142
TCGA-UF-A7JH	TCGA	-0.587503
TCGA-UF-A7JK	TCGA	21.5977
TCGA-UF-A7JS	TCGA	3.78021
TCGA-UF-A7JV	TCGA	-2.35624
TCGA-WA-A7GZ	TCGA	13.3546
